# Supplementary material for: Urinary Microbiome of Reproductive-Age Asymptomatic European Women
Source: Microbiol Spectr. 2022 Nov 16;10(6):e01308-22. doi: 10.1128/spectrum.01308-22 (PMC9769847; doi:10.1128/spectrum.01308-22)
Supplement: Supplemental file 2 — Tables S1 to S7. Download spectrum.01308-22-s0002.xlsx, XLSX file, 0.6 MB [file spectrum.01308-22-s0002.xlsx]

## Sheet: Table_S1
Table S1. Primers used for identification of bacterial species.
Species	Target gene	PCR primers' sequences (5'–3')	Strains (nº analysed)	Reference
Universal	16S rRNA	AGAGTTTGATCHTGGYTYAGA ACGGYTACCTTGTTACGACTTC	160	1
Lactobacillus	pheS	CAYCCNGCHCGYGAYATGC GGRTGRACCATVCCNGCHCC	117	2
Limosilactobacillus	pheS	CAYCCNGCHCGYGAYATGC GGRTGRACCATVCCNGCHCC	39	2
Gardnerella	cpn60	GAIIIIGCIGGIGAYGGIACIACIAC YKIYKITCICCRAAICCIGGIGCYTT GAIIIIGCIGGYGACGGYACSACSAC CGRCGRTCRCCGAAGCCSGGIGCCTT	47	3
Acinetobacter	rpoB	TAYCGYAAAGAYTTGAAAGAAG CGBGCRTGCATYTTGTCRT	2	4
Staphylococcus	rpoB	CAATTCATGGACCAAGC GCIACITGITCCATACCTGT	5	5
Corynebacterium	rpoB	CGWATGAACATYGGBCAGGT TCCATYTCRCCRAARCGCTG	69	6
	rpoB	CNTCBCACTAYGGNCGNATG GAVCGNGCGTGRATCTTYTC	4	this study
Citrobacter	recN	ATTGCCATTGATGCTCTCGG ANCGAGTCGGCCTGATCGT	1	7
Group B Streptococcus	dltS	AGGAATACCAGGCGATGAACCGAT TGCTCTAATTCTCCCCTTATGGC	129	8
Enterococcus faecalis	sodA	ACTTATGTGACTAACTTAACC TAATGGTGAATCTTGGTTTGG	94	9
Escherichia coli	malB	GACCTCGGTTTAGTTCACAGA CACACGCTGACGCTGACCA	22	10
References:
1 - Héritier C, Poirel L, Nordmann P. Genetic and biochemical characterization of a chromosome-encoded carbapenem-hydrolyzing ambler class D beta-lactamase from Shewanella algae. Antimicrob Agents Chemother. 2004;48(5):1670–5.
2 - Naser SM, Thompson FL, Hoste B, Gevers D, Dawyndt P, Vancanneyt M, Swings J. Application of multilocus sequence analysis (MLSA) for rapid identification of Enterococcus species based on rpoA and pheS genes. Microbiology (Reading, Engl). 2005;151(Pt 7):2141–50.
3 - Hill JE, Town JR, Hemmingsen SM. Improved template representation in cpn60 polymerase chain reaction (PCR) product libraries generated from complex templates by application of a specific mixture of PCR primers. Environ Microbiol. 2006; 8: 741–746.
4 - La Scola B, Gundi VAKB, Khamis A, Raoult D. Sequencing of the rpoB gene and flanking spacers for molecular identification of Acinetobacter species. J Clin Microbiol. 2006;44(3):827–32.
5 - Mellmann A, Becker K, von Eiff C, Keckevoet U, Schumann P, Harmsen D. Sequencing and staphylococci identification. Emerging Infect Dis. 2006;12(2):333–6.
6 - Khamis A, Raoult D, La Scola B. Comparison between rpoB and 16S rRNA gene sequencing for molecular identification of 168 clinical isolates of Corynebacterium. J Clin Microbiol. 2005 Apr;43(4):1934-6.
7 - Ribeiro TG, Novais Â, Branquinho R, Machado E, Peixe L. Phylogeny and Comparative Genomics Unveil Independent Diversification Trajectories of qnrB and Genetic Platforms within Particular Citrobacter Species. Antimicrob Agents Chemother. 2015;59(10):5951–8.
8 - Poyart C, Tazi A, Réglier-Poupet H, Billoët A, Tavares N, Raymond J, Trieu-Cuot P. Multiplex PCR assay for rapid and accurate capsular typing of group B streptococci. J Clin Microbiol. 2007;45(6):1985–8.
9 - Jackson CR, Fedorka-Cray PJ, Barrett JB. Use of a genus- and species-specific multiplex PCR for identification of enterococci. J Clin Microbiol. 2004;42(8):3558–65.
10 - Wang RF, Cao WW, Cerniglia CE. PCR detection and quantitation of predominant anaerobic bacteria in human and animal fecal samples. Appl Environ Microbiol. 1996;62(4):1242–7.

## Sheet: Table_S2
Table S2. Accession numbers and species identification for FUM isolates subjected to Sanger sequencing.
Accession number	Gene	Species	Isolate
MZ514665	pheS	Lactobacillus gasseri	c2Ua_3_AN
MZ514666	pheS	Lactobacillus gasseri	c2Ua_9_AN
MZ514667	pheS	Lacticaseibacillus rhamnosus	c4Ua_4_AE
MZ514668	pheS	Lactobacillus iners	c5Ua_13_M
MZ514669	pheS	Lactobacillus gasseri	c6Ua_9_AN
MZ514670	pheS	Lactobacillus gasseri	c6Ua_21_M
MZ514671	pheS	Lactobacillus gasseri	c6Ua_22_M
MZ514672	pheS	Lactobacillus gasseri	c6Ua_23_M
MZ514673	pheS	Lactobacillus gasseri	c6Ua_24_M
MZ514674	pheS	Lactobacillus gasseri	c6Ua_25_M
MZ514675	pheS	Lactobacillus gasseri	c6Ua_26_M
MZ514676	pheS	Lactobacillus gasseri	c6Ua_27_M
MZ514677	pheS	Lactobacillus gasseri	c6Ua_28_M
MZ514678	pheS	Lactobacillus paragasseri	c7Ua_18_AN
MZ514679	pheS	Lactobacillus paragasseri	c7Ua_19_AN
MZ514680	pheS	Lactobacillus paragasseri	c7Ua_20_AN
MZ514681	pheS	Lactobacillus paragasseri	c7Ua_22_AN
MZ514682	pheS	Lactobacillus paragasseri	c7Ua_36_AN
MZ514683	pheS	Lactobacillus paragasseri	c7Ua_37_AN
MZ514684	pheS	Lactobacillus paragasseri	c7Ua_38_AN
MZ514685	pheS	Lactobacillus paragasseri	c7Ua_39_AN
MZ514686	pheS	Lactobacillus paragasseri	c7Ua_74_AE
MZ514687	pheS	Lactobacillus paragasseri	c7Ua_78_AE
MZ514688	pheS	Lactobacillus paragasseri	c7Ua_125_M
MZ514689	pheS	Lactobacillus paragasseri	c7Ua_127_M
MZ514690	pheS	Lactobacillus paragasseri	c7Ua_137_M
MZ514691	pheS	Lactobacillus paragasseri	c7Ua_144_AE
MZ514692	pheS	Lactobacillus paragasseri	c7Ua_145_AE
MZ514693	pheS	Lactobacillus paragasseri	c7Ua_146_AE
MZ514694	pheS	Lactobacillus paragasseri	c7Ua_273_AN
MZ514695	pheS	Lactobacillus mulieris	c8Ua_23_AE
MZ514696	pheS	Lactobacillus crispatus	c8Ua_35_AN
MZ514697	pheS	Lactobacillus crispatus	c8Ua_41_AN
MZ514698	pheS	Lactobacillus mulieris	c8Ua_94_AE
MZ514699	pheS	Lactobacillus crispatus	c8Ua_133_M
MZ514700	pheS	Lactobacillus crispatus	c8Ua_215_AE
MZ514701	pheS	Lactobacillus crispatus	c8Ua_219_AE
MZ514702	pheS	Lactobacillus mulieris	c8Ua_223_AE
MZ514703	pheS	Limosilactobacillus urinaemulieris	c9Ua_4_AN
MZ514704	pheS	Limosilactobacillus urinaemulieris	c9Ua_9_AN
MZ514705	pheS	Limosilactobacillus urinaemulieris	c9Ua_11_AN
MZ514706	pheS	Lactobacillus crispatus	c9Ua_50_M
MZ514707	pheS	Lactobacillus crispatus	c9Ua_55_M
MZ514708	pheS	Limosilactobacillus portuensis	c10Ua_32_AN
MZ514709	pheS	Limosilactobacillus portuensis	c10Ua_33_AN
MZ514710	pheS	Limosilactobacillus portuensis	c10Ua_36_AN
MZ514711	pheS	Lactobacillus mulieris	c10Ua_40_AN
MZ514712	pheS	Limosilactobacillus portuensis	c10Ua_80_M
MZ514713	pheS	Limosilactobacillus portuensis	c10Ua_81_M
MZ514714	pheS	Lactobacillus crispatus	c10Ua_83_M
MZ514715	pheS	Lactobacillus mulieris	c10Ua_93_M
MZ514716	pheS	Lactobacillus mulieris	c10Ua_97_M
MZ514717	pheS	Lactobacillus mulieris	c10Ua_146_M
MZ514718	pheS	Lactobacillus mulieris	c10Ua_150_M
MZ514719	pheS	Lactobacillus mulieris	c10Ua_152_M
MZ514720	pheS	Lactobacillus mulieris	c10Ua_154_M
MZ514721	pheS	Lactobacillus gasseri	c10Ua_165_M
MZ514722	pheS	Lactobacillus mulieris	c10Ua_176_AE
MZ514723	pheS	Lactobacillus mulieris	c10Ua_203_AE
MZ514724	pheS	Lactobacillus crispatus	c10Ua_211_AE
MZ514725	pheS	Lactobacillus crispatus	c10Ua_218_AE
MZ514726	pheS	Lactobacillus mulieris	c10Ua_231_AE
MZ514727	pheS	Lactobacillus mulieris	c10Ua_232_AE
MZ514728	pheS	Limosilactobacillus portuensis	c11Ua_21_AN
MZ514729	pheS	Lactobacillus crispatus	c11Ua_48_M
MZ514758	pheS	Lactobacillus mulieris	c19Ua_2_M
MZ514759	pheS	Limosilactobacillus portuensis	c19Ua_4_M
MZ514760	pheS	Limosilactobacillus portuensis	c19Ua_5_M
MZ514761	pheS	Lactobacillus crispatus	c19Ua_31_M
MZ514762	pheS	Lactobacillus crispatus	c19Ua_34_M
MZ514763	pheS	Lactobacillus crispatus	c19Ua_35_M
MZ514764	pheS	Limosilactobacillus portuensis	c19Ua_44_M
MZ514765	pheS	Limosilactobacillus portuensis	c19Ua_45_M
MZ514766	pheS	Lactobacillus crispatus	c19Ua_51_M
MZ514767	pheS	Lactobacillus mulieris	c19Ua_53_AE
MZ514768	pheS	Lactobacillus mulieris	c19Ua_115_AN
MZ514769	pheS	Lactobacillus mulieris	c19Ua_132_AN
MZ514770	pheS	Limosilactobacillus portuensis	c19Ua_134_AN
MZ514771	pheS	Limosilactobacillus portuensis	c19Ua_135_AN
MZ514772	pheS	Limosilactobacillus portuensis	c19Ua_136_AN
MZ514773	pheS	Lactobacillus iners	c22Ua_21_AN
MZ514774	pheS	Lactobacillus iners	c22Ua_22_AN
MZ514775	pheS	Lactobacillus iners	c22Ua_23_AN
MZ514776	pheS	Lactobacillus crispatus	c23Ua_99_AE
MZ514777	pheS	Lactobacillus jensenii	c23Ua_100_AE
MZ514778	pheS	Lactobacillus jensenii	c23Ua_17_AN
MZ514779	pheS	Lactobacillus gasseri	c24Ua_5_AN
MZ514780	pheS	Lactobacillus gasseri	c24Ua_27_AN
MZ514781	pheS	Lactobacillus crispatus	c24Ua_56_M
MZ514782	pheS	Lactobacillus crispatus	c24Ua_62_M
MZ514783	pheS	Lactobacillus crispatus	c24Ua_63_M
MZ514784	pheS	Lactobacillus mulieris	c25Ua_7_AN
MZ514785	pheS	Lactobacillus gasseri	c25Ua_18_AN
MZ514786	pheS	Lactobacillus gasseri	c25Ua_19_AN
MZ514787	pheS	Lactobacillus mulieris	c25Ua_34_AN
MZ514788	pheS	Lactobacillus mulieris	c25Ua_35_AN
MZ514789	pheS	Lactobacillus iners	c25Ua_40_M
MZ514790	pheS	Lactobacillus mulieris	c25Ua_44_M
MZ514791	pheS	Lactobacillus gasseri	c25Ua_59_M
MZ514792	pheS	Lactobacillus iners	c25Ua_65_M
MZ514793	pheS	Lactobacillus mulieris	c25Ua_88_M
MZ514794	pheS	Lactobacillus iners	c25Ua_105_AE
MZ514795	pheS	Lactobacillus gasseri	c25Ua_132_AE
MZ514796	pheS	Lactobacillus gasseri	c29Ua_30_M
MZ497421	cpn60	Gardnerella leopoldii	c1Ub_6_AN
MZ497422	cpn60	Gardnerella leopoldii	c1Ub_40_AN
MZ497423	cpn60	Gardnerella genomospecies 3	c10Ua_31_AN
MZ497424	cpn60	Gardnerella genomospecies 3	c10Ua_34_AN
MZ497425	cpn60	Gardnerella swidsinskii	c10Ua_239_AE
MZ497426	cpn60	Gardnerella swidsinskii	c10Ua_241_AE
MZ497427	cpn60	Gardnerella swidsinskii	c10Ua_242_AE
MZ497428	cpn60	Gardnerella swidsinskii	c10Ua_243_AE
MZ497429	cpn60	Gardnerella swidsinskii	c10Ua_244_AE
MZ497430	cpn60	Gardnerella genomospecies 3	c12Ub_13_AN
MZ497431	cpn60	Gardnerella genomospecies 3	c12Ub_21_M
MZ497432	cpn60	Gardnerella swidsinskii	c15Ua_22_M
MZ497433	cpn60	Gardnerella swidsinskii	c15Ua_15_AN
MZ497434	cpn60	Gardnerella swidsinskii	c15Ua_24_M
MZ497435	cpn60	Gardnerella swidsinskii	c15Ua_25_M
MZ497436	cpn60	Gardnerella swidsinskii	c15Ua_99_AE
MZ497437	cpn60	Gardnerella swidsinskii	c15Ua_100_AE
MZ497438	cpn60	Gardnerella swidsinskii	c15Ua_101_AE
MZ497439	cpn60	Gardnerella vaginalis	c15Ub_5_AN
MZ497440	cpn60	Gardnerella swidsinskii	c15Ub_13_M
MZ497441	cpn60	Gardnerella swidsinskii	c15Ub_36_AE
MZ497481	cpn60	Gardnerella genomospecies 3	c23Ua_13_AN
MZ497482	cpn60	Gardnerella genomospecies 3	c23Ua_14_AN
MZ497483	cpn60	Gardnerella genomospecies 3	c23Ua_15_AN
MZ497484	cpn60	Gardnerella genomospecies 3	c23Ua_16_AN
MZ497485	cpn60	Gardnerella genomospecies 3	c23Ua_27_AN
MZ497486	cpn60	Gardnerella genomospecies 3	c23Ua_38_M
MZ497487	cpn60	Gardnerella genomospecies 3	c23Ua_40_M
MZ497488	cpn60	Gardnerella genomospecies 3	c23Ua_41_M
MZ497489	cpn60	Gardnerella genomospecies 3	c23Ua_42_M
MZ497490	cpn60	Gardnerella genomospecies 3	c23Ua_46_M
MZ497491	cpn60	Gardnerella genomospecies 3	c23Ua_47_M
MZ497492	cpn60	Gardnerella genomospecies 3	c23Ua_48_M
MZ497493	cpn60	Gardnerella genomospecies 3	c23Ua_80_AE
MZ497494	cpn60	Gardnerella genomospecies 3	c23Ua_81_AE
MZ497495	cpn60	Gardnerella genomospecies 3	c23Ua_83_AE
MZ497496	cpn60	Gardnerella genomospecies 3	c23Ua_84_AE
MZ497497	cpn60	Gardnerella genomospecies 3	c23Ua_86_AE
MZ497498	cpn60	Gardnerella vaginalis	c29Ua_17_AN
MZ497499	cpn60	Gardnerella vaginalis	c29Ua_20_AN
MZ497500	cpn60	Gardnerella vaginalis	c29Ua_21_AN
MZ497501	cpn60	Gardnerella vaginalis	c29Ua_24_AN
MZ497502	cpn60	Gardnerella vaginalis	c29Ua_26_AN
MZ497503	cpn60	Gardnerella vaginalis	c29Ua_27_AN
MZ497504	cpn60	Gardnerella vaginalis	c29Ua_32_M
MZ497505	cpn60	Gardnerella vaginalis	c29Ua_33_M
MZ497506	cpn60	Gardnerella vaginalis	c29Ua_43_M
MZ497507	cpn60	Gardnerella vaginalis	c29Ua_44_M
MZ561399	rpoB	Acinetobacter pittii	c1Ub_66_AE
MZ546493	rpoB	Corynebacterium simulans	c1Ub_67_AE
MZ546494	rpoB	Corynebacterium aurimucosum	c2Ua_6_AE
MZ546495	rpoB	Corynebacterium aurimucosum	c2Ua_13_AE
MZ546496	rpoB	Corynebacterium simulans	c3Uc_4_AN
MZ546497	rpoB	Corynebacterium simulans	c3Ub_129_M
MZ546498	rpoB	Corynebacterium aurimucosum	c4Ub_36_M
MZ546499	rpoB	Corynebacterium aurimucosum	c7Ua_62_AE
MZ546500	rpoB	Corynebacterium tuberculostearicum	c3Ub_189_AE
MZ546501	rpoB	Corynebacterium amycolatum	c3Uc_2_AN
MZ546502	rpoB	Corynebacterium aurimucosum	c7Ua_85_AE
MZ546503	rpoB	Corynebacterium tuberculostearicum	c3Uc_8_AN
MZ546504	rpoB	Corynebacterium striatum	c3Uc_15_M
MZ546505	rpoB	Corynebacterium simulans	c3Uc_17_M
MZ546506	rpoB	Corynebacterium amycolatum	c3Uc_42_AE
MZ546507	rpoB	Corynebacterium aurimucosum	c7Ua_97_M
MZ546508	rpoB	Corynebacterium amycolatum	c4Uc_24_M
MZ546509	rpoB	Corynebacterium tuberculostearicum	c5Ua_54_AE
MZ546510	rpoB	Corynebacterium jeikeium	c7Ua_190_AE
MZ546511	rpoB	Corynebacterium aurimucosum	c8Ua_65_AE
MZ546512	rpoB	Corynebacterium aurimucosum	c8Ua_97_M
MZ546513	rpoB	Corynebacterium aurimucosum	c8Ua_122_M
MZ546514	rpoB	Corynebacterium jeikeium	c8Ua_174_AE
MZ546516	rpoB	Corynebacterium amycolatum	c7Ub_31_M
MZ546517	rpoB	Corynebacterium afermentans	c8Ua_178_AE
MZ546518	rpoB	Corynebacterium tuberculostearicum	c8Ua_181_AE
MZ546519	rpoB	Corynebacterium afermentans	c8Ua_212_AE
MZ546520	rpoB	Corynebacterium sp. nov. 4	c9Ua_112_AE
MZ546521	rpoB	Corynebacterium pyruviciproducens	c12Ua_219_AE
MZ546522	rpoB	Corynebacterium coyleae	c8Ua_110_AE
MZ546523	rpoB	Corynebacterium coyleae	c12Ub_35_AE
MZ546526	rpoB	Corynebacterium tuberculostearicum	c19Ua_98_AE
MZ546527	rpoB	Corynebacterium aurimucosum	c19Ua_100_AE
MZ546528	rpoB	Corynebacterium sp. nov. 3	c19Ua_107_AE
MZ546529	rpoB	Corynebacterium sp. nov. 3	c19Ua_109_AE
MZ546530	rpoB	Corynebacterium sp. nov. 3	c22Ua_66_AE
MZ546531	rpoB	Corynebacterium sp. nov. 3	c22Ua_67_AE
MZ546532	rpoB	Corynebacterium aurimucosum	c22Ua_84_AE
MZ546533	rpoB	Corynebacterium striatum	c9Ua_120_AE
MZ546534	rpoB	Corynebacterium jeikeium	c24Ua_83_M
MZ546535	rpoB	Corynebacterium striatum	c9Ua_125_AE
MZ546536	rpoB	Corynebacterium tuberculostearicum	c9Ua_134_AE
MZ546537	rpoB	Corynebacterium tuberculostearicum	c9Ub_31_AE
MZ546538	rpoB	Corynebacterium pyruviciproducens	c10Ua_87_M
MZ546539	rpoB	Corynebacterium aurimucosum	c24Ua_128_AE
MZ546540	rpoB	Corynebacterium tuberculostearicum	c11Ua_66_M
MZ546541	rpoB	Corynebacterium sp. nov. 1	c24Ua_166_AE
MZ546542	rpoB	Corynebacterium amycolatum	c11Ub_8_AN
MZ546543	rpoB	Corynebacterium tuberculostearicum	c11Ub_45_AE
MZ546544	rpoB	Corynebacterium glucuronolyticum	c12Ua_1_AE
MZ546545	rpoB	Corynebacterium tuberculostearicum	c12Ua_210_AE
MZ546546	rpoB	Corynebacterium aurimucosum	c25Ua_46_M
MZ546547	rpoB	Corynebacterium jeikeium	c25Ua_68_M
MZ546548	rpoB	Corynebacterium riegelii	c12Ua_256_AE
MZ546549	rpoB	Corynebacterium simulans	c12Ua_260_AE
MZ546550	rpoB	Corynebacterium aurimucosum	c12Ua_300_AE
MZ546551	rpoB	Corynebacterium coyleae	c12Ub_24_M
MZ546552	rpoB	Corynebacterium aurimucosum	c1Ub_76_AE
MZ546553	rpoB	Corynebacterium amycolatum	c12Ub_41_AE
MZ546554	rpoB	Corynebacterium tuberculostearicum	c15Ua_72_M
MZ546555	rpoB	Corynebacterium sp. nov. 5	c3Ub_134_M
MZ546556	rpoB	Corynebacterium sp. nov. 5	c3Ub_136_M
MZ546558	rpoB	Corynebacterium aurimucosum	c7Ua_185_AE
MZ546559	rpoB	Corynebacterium tuscaniense	c8Ua_90_M
MZ546561	rpoB	Corynebacterium tuscaniense	c8Ua_93_AE
MZ546564	rpoB	Corynebacterium sp. nov. 2	c8Ua_98_M
MZ546566	rpoB	Corynebacterium afermentans	c8Ua_144_M
MZ546574	rpoB	Corynebacterium fournieri	c8Ua_147_M
MZ546575	rpoB	Corynebacterium sp. nov. 2	c8Ua_172_AE
MZ546576	rpoB	Corynebacterium sp. nov. 2	c8Ua_173_AE
MZ546577	rpoB	Corynebacterium sp. nov. 5	c8Ua_207_AE
MZ546578	rpoB	Corynebacterium tuberculostearicum	c19Ua_121_AN
MZ546580	rpoB	Corynebacterium tuberculostearicum	c22Ua_31_M
MZ546581	rpoB	Corynebacterium pyruviciproducens	c10Ua_120_M
MZ546582	rpoB	Corynebacterium pyruviciproducens	c11Ua_74_AE
MZ546583	rpoB	Corynebacterium sp. nov. 5	c12Ua_211_AE
MZ546584	rpoB	Corynebacterium tuberculostearicum	c24Ua_8_AN
MZ546585	rpoB	Corynebacterium simulans	c24Ua_58_M
MZ546586	rpoB	Corynebacterium sp. nov. 5	c15Ua_95_AE
MZ546591	rpoB	Corynebacterium tuberculostearicum	c25Ua_60_M
MZ546592	rpoB	Corynebacterium aurimucosum	c25Ua_47_M
MZ546593	rpoB	Corynebacterium simulans	c25Ua_89_M
MZ546594	rpoB	Corynebacterium coyleae	c25Ua_116_AE
MZ546596	rpoB	Corynebacterium pyruviciproducens	c29Ua_68_AE
MZ546597	rpoB	Corynebacterium pyruviciproducens	c29Ub_42_AE
MZ546598	rpoB	Corynebacterium tuberculostearicum	c29Ub_46_AE
MZ546599	rpoB	Corynebacterium tuberculostearicum	c29Ua_54_AE
MZ561401	rpoB	Staphylococcus lugdunensis	c12Ua_272_AE
MZ561402	rpoB	Staphylococcus lugdunensis	c12Ua_274_AE
MZ561403	rpoB	Staphylococcus haemolyticus	c12Ua_286_AE
MZ452108	16S rRNA	Alloscardovia omnicolens	c1Ub_15_AE
MZ452109	16S rRNA	Alloscardovia omnicolens	c1Ub_31_AN
MZ452110	16S rRNA	Staphylococcus saprophyticus	c2Ua_5_AE
MZ452111	16S rRNA	Moraxella osloensis	c3Ub_58_M
MZ452112	16S rRNA	Kocuria rhizophila	c3Ub_127_M
MZ452113	16S rRNA	Stenotrophomonas maltophilia	c5Ua_35_AE
MZ452114	16S rRNA	Facklamia hominis	c8Ua_64_AN
MZ452115	16S rRNA	Moraxella osloensis	c9Ua_19_AE
MZ452116	16S rRNA	Streptococcus urinalis	c10Ua_21_AE
MZ452117	16S rRNA	Streptococcus urinalis	c10Ua_73_AE
MZ452118	16S rRNA	Streptococcus urinalis	c10Ua_74_AE
MZ452119	16S rRNA	Streptococcus urinalis	c10Ua_75_AE
MZ452120	16S rRNA	Streptococcus urinalis	c10Ua_76_AE
MZ452121	16S rRNA	Streptococcus urinalis	c10Ua_117_AE
MZ452122	16S rRNA	Streptococcus urinalis	c10Ua_118_AE
MZ452123	16S rRNA	Streptococcus urinalis	c10Ua_119_AE
MZ452124	16S rRNA	Streptococcus urinalis	c10Ua_193_AE
MZ452125	16S rRNA	Actinomyces neuii	c12Ua_247_AE
MZ452133	16S rRNA	Moraxella osloensis	c15Ua_42_M
MZ452137	16S rRNA	Streptococcus urinalis	c19Ua_69_AE
MZ452138	16S rRNA	Streptococcus urinalis	c19Ua_71_AE
MZ452139	16S rRNA	Streptococcus urinalis	c19Ua_72_AE
MZ452140	16S rRNA	Collinsella aerofaciens	c19Ua_137_AN
MZ452141	16S rRNA	Prevotella corporis	c24Ua_14_AN

## Sheet: Table_S3
Table S3. Demographics, health data of the study participants (N = 20)
Date of sampling	Sample code	Date of birth	Age	BMI	Nationality	Profession	Working hours per week	In last 3 months travel abroad	In general, health condition	Smoking	Disease	Regular medication	Over the past 7 days, other medicines	Over the past 1 month, previous antibiotic treatment	Urogynecologic surgeries	In the last 7 days you have experienced some urinary tract discomfort/symptom	Previous urinary infection	Recurrent urinary infection	Sexually active	Pre-menopausal symptoms	Menstrual cycle	Contraceptive methods	Pregnancy	Diet	Water	Juice	Wine	Beer	Coffee	Tea	Other drink	Cow	Pig	Chicken	Hake	Codfish	Salmon	Golden	Sea bass	Other fish	Sea food	Milk	Yoghurt	Cheese	Fruits	Vegetables	Beans	Bread
[d.m.y]		[year]	[year]	[kg/m2]			[hours]	No, Yes [Country]	1 Sufficient, 2 Satisfactory, 3 Good, 4 Very good, 5 Excellent	No, Yes, Ex	Diabetes, Heart disease, Kidney disease, Liver disease, Pulmonary disease, Hypertension, Autoimmune disease, Hyperthyroidism, Hypothyroidism, Other		Paracetamol, Ibuprofen, Other	No / Yes [Name of antibitic, Date of last take (dd/mm/yy)]	No / Yes [Surgery type]	No / Yes [Need for frequent urination, Burning or painful urination, Abdominal discomfort, Inability to delay the urge to urinate, Urinary incontinence, Waking up several times at night to urinate (nocturia), Vaginal itching or irritation, Other]	No / Yes [When: <18 months />18 months; pathogen; antibiotic]	No / Yes [Number per year/Since when (year); pathogen; antibiotic]	No / Yes	No / Yes	[Absent/Normal/Irregular; days after the first day of menstrual bleeding]	No / Yes [Medication; How long: 1 month/6 months/ >6 months/1 year/ >1 year]	No / Yes [Number of pregnancies; Date of last childbirth; Number of births: Vaginal births/Caesareans]	Normal-Diverse/Vegetarian/Egg-lacto vegetarian/Other	Never (1)/ Almost never (2)/ Sometimes (3)/ Often (4)/Always (5)
10.12.2016.	U1b	1990	26	26.1286	Poland	student	60	Poland	2	Yes	vasovagal response/neurocardio syncope, hypothyroidism	levothyroxine	No	No	No	vaginal itching or irritation	Yes, > 18 months; nd; nd	No	No	No	Normal; 16	ethinyl estradiol (0.03 mg)/gestodene (0.075 mg); > 1 year	No	Normal	5	4	3	3	5	5	2	3	3	3	2	3	2	1	1	1	2	4	4	3	5	4	4	5
18.11.2016	U2a	1987	29	18.5178	Portugal	researcher	60	No	4	No	No	No	No	No	No	No	No	No	Yes	No	Normal	drospirenone (3 mg)/ethinyl estradiol (0.02 mg); > 1 year	No	Normal	5	1	1	2	5	3	1	2	2	4	4	1	3	1	1	3	2	5	5	5	5	5	5	5
23.01.2017	U4b	1987	30	21.7865	Portugal	researcher	40	No	4	No	No	bilastine	paracetamol	No	No	No	No	No	Yes	No	Normal; 21	dienogest (2 mg)/ethinyl estradiol (0.03 mg); > 1 year	No	Normal	5	2	2	2	5	4	1	3	3	3	2	3	3	2	2	1	2	2	5	2	5	5	5	5
18.01.2017	U5a	1981	36	20.8209	Portugal	researcher	45	No	3	No	Liver disease	No	No	No	No	No	No	No	Yes	No	Normal; 21	norelgestromine (6 mg)/ethinyl estradiol (0.6 mg); > 1 year	1; 12.09.2012.; C1	Normal	5	4	2	1	3	3	3	3	2	4	2	4	4	3	4	4	3	5	4	2	5	5	4	4
23.01.2017	U6a	1984	33	19.6072	Portugal	student	48	No	5	Yes	No	No	No	No	No	No	No	No	Yes	No	Normal; 21	ethinyl estradiol (0.02 mg)/gestodene (0.075 mg); > 1 year	No	Vegeterian	5	2	2	2	5	4	2	1	1	1	3	2	2	3	3	3	3	1	3	3	5	5	5	4
06.02.2017.	U3b	1981	36	22.8624	Portugal	researcher	45	No	5	No	allergic rhinitis	No	hexaphane	No	No	No	Yes, < 18 months; nd; azithromycin	No	Yes	No	Normal; 21	drospirenone (3 mg)/ethinyl estradiol (0.02 mg); > 1 year	2; 11.03.2014.;C2	Normal	5	2	1	1	5	2	1	3	2	5	4	4	4	4	4	3	3	5	3	4	5	5	4	5
06.02.2017	U7a	1979	38	20.83	Portugal	researcher	40	No	4	No	No	No	No	No	tubal ligation	No	No	No	Yes	No	Normal; 21	No	3; 08.05.2015.;C3	Normal	5	2	1	1	5	3	1	3	2	5	5	3	2	2	2	2	2	5	5	5	5	5	4	5
06.02.2017.	U8a	1981	36	24.4898	Serbia	researcher	40	No	5	No	No	No	ibuprofen	No	No	No	No	No	Yes	No	Normal; 18	norgestrel (0.5 mg)/estradiol (2 mg); 1 year	No	Normal	5	2	4	4	5	5	1	4	4	4	3	3	3	3	3	3	3	2	3	3	4	4	4	4
13.03.2017	U9a	1984	33	23.4236	Portugal	researcher	40	No	2	Yes	hyperthyroidism	levothyroxine, venlafaxine	No	No	No	No	No	No	Yes	No	Absent	etonogestrel (68 mg); > 1 year	1; 03.09.2015.;C1	Normal	3	2	2	1	5	2	2	3	3	3	2	4	3	3	3	3	2	5	5	3	5	4	3	3
13.03.2017.	U10a	1991	26	20.0692	Poland	student	40	Poland	3	Yes	hypothyroidism	levothyroxine	paracetamol	No	No	need for frequent urination	Yes, > 18 months; nd; nd	No	Yes	No	Normal; 22	No	No	Normal	5	4	3	4	1	3	2	2	2	3	1	2	2	1	1	1	1	1	2	4	3	4	1	5
20.03.2017	U11a	1993	24	20.4467	Portugal	student	40	Belgium	4	No	No	No	No	No	No	No	Yes, < 18 months; nd; dequalinium chloride	No	Yes	No	Normal; 21	ethinyl estradiol (0.02 mg)/gestodene (0.075 mg); > 1 year	No	Normal	5	2	2	2	5	3	2	1	3	4	2	3	2	2	2	2	2	2	3	5	5	5	5	5
27.03.2017.	U12a	1990	27	24.7768	Portugal	student	40	No	3	No	No	No	paracetamol, ibuprofen	No	No	No	No	No	Yes	No	Normal; 23	drospirenone (3 mg)/ethinyl estradiol (0.02 mg); > 1 year	No	Normal	5	2	1	1	4	4	2	3	3	4	2	2	1	4	4	3	2	4	1	2	5	5	5	4
25.08.2017	U15a	1991	26	23.5102	Poland	tourism manager	40	Spain	4	Yes	No	No	ibuprofen	No	No	No	Yes, > 18 months; nd; fosfomycin	No	Yes	No	Normal; 23	drospirenone (3 mg)/ethinyl estradiol (0.02 mg); > 1 year	No	Normal	5	3	3	4	5	3	3	4	4	4	1	3	3	2	2	3	3	3	4	4	4	4	4	4
13.11.2017.	U19a	1987	30	19.2336	Portugal	researcher	40	USA	4	No	dermographism	ebastine	No	No	No	No	No	No	Yes	No	Normal; 20	drospirenone (3 mg) and ethinyl estradiol (0.02 mg); > 1 year	No	Normal	5	1	2	1	3	2	1	3	2	4	2	4	4	4	4	4	3	2	4	3	5	4	4	4
29.01.2018.	U22a	1991	27	22.6562	Portugal	researcher	40	France	4	No	No	No	No	No	No	No	No	No	Yes	No	Irregular	No	No	Normal	5	2	2	2	4	5	1	4	2	4	4	4	4	4	4	1	3	1	1	1	5	5	4	5
19.03.2018.	U23a	1990	28	21.3039	Portugal	pharmacist	35	No	4	No	No	spironolactone	No	No	No	No	No	No	Yes	No	Normal; 15	chlormadinone acetate (2 mg)/ethinyl estradiol (0.03 mg); > 1 year	No	Normal	5	2	2	1	4	3	1	2	2	4	3	2	3	2	2	1	2	5	5	5	4	3	3	3
04.04.2018.	U24a	1991	27	24.4418	Portugal	student	25	No	4	No	No	No	No	No	No	No	No	No	Yes	No	Normal; 21	ethinyl estradiol (0.02 mg) and gestodene (0.075 mg); > 1 year	No	Normal	5	1	2	1	5	4	1	2	4	4	4	4	3	3	2	1	3	3	3	3	5	5	4	3
04.04.2018.	U25a	1984	34	24.539	Portugal	digital marketing assistant	50	No	4	Yes	No	No	No	No	No	No	No	No	No	No	Normal; 21	No	No	Normal	5	2	3	4	5	5	2	3	3	3	3	2	3	3	3	3	2	1	5	1	3	5	4	5
29.06.2018.	U26a	1990	28	16.9796	Portugal	student	40	Mexico	4	Yes	No	No	ibuprofen	No	No	No	Yes, > 18 months; nd; fosfomycin	No	Yes	No	Normal; 21	drospirenone (3 mg)/ethinyl estradiol (0.03 mg); > 1 year	No	Normal	5	3	2	3	5	2	2	4	2	4	2	2	3	3	3	1	2	3	5	1	3	3	2	2
27.07.2018.	U29a	1981	37	20.9366	Portugal	medical doctor	40	Italy	4	No	No	No	No	No	No	No	No	No	Yes	No	Normal; 21	desogestrel (0.15 mg)/ethinyl estradiol (0.02 mg); > 1 year	2; 10.06.2014.;C2	Normal	5	1	2	2	4	3	3	3	3	4	4	3	3	3	3	3	2	4	5	4	5	5	4	5

## Sheet: Table_S4
Table S4. Results of urine dipstick and sediment microscopic analysis
Date of sampling	Sample code	Parameter	Bilirubin	Urobilinogen	Ketones	Glucose	Proteins	Blood	Nitrites	pH	Specific Gravity	Leukocytes	COLOR	ASPECT	Urine sediment microscopic analysis
[d.m.y]		range	Neg- +++	Norm- 12 (200) mg/dl (umol/l)	Neg- +++	Norm- >1000 (56) mg/dl (mmol/l)	Neg-500 mg/dl	Neg- 300 ery/ul	Neg-pos.	5-9	1000-1030	Neg-500 leuk/ul	[Citric yellow, Redish, Other]	[Transparent, Slightly cloudy, Cloudy]
10.12.2016.	U1b		+	Norm.	Neg.	Norm.	Trace/30	Neg.	Pos. (+)	6.5/7	1.01	ca. 500	citric yelllow	slightly cloudy	NA
18.11.2016	U2a		NA	NA	NA	NA	NA	NA	NA	NA	NA	NA	NA	NA	NA
23.01.2017	U4b		+	Norm.	Neg.	Norm.	Trace	Neg.	Neg.	5	1.03	Neg.	dark yellow/orange	light precipitation	absence of erythrocytes, absence of leukocytes, oxalate crystals
18.01.2017	U5a		Neg.	Norm.	Neg.	Norm.	Trace	Neg.	Neg.	5	1.02	Neg.	dark yellow	transparent	trace of erythrocytes, absence of leukocytes, epithelial cells
23.01.2017	U6a		Neg./+	Norm.	Neg.	Norm.	Trace	Neg.	Neg.	5	1.03	Neg.	dark yellow	transparent	absence of erythrocytes, trace of leukocytes
06.02.2017.	U3b		Neg.	Norm.	Neg.	Norm.	Neg.	Neg.	Neg.	5	1.020/1.025	Neg.	yellow	transparent	absence of erythrocytes, absence of leukocytes, epithelial cells
06.02.2017	U7a		Neg.	Norm.	Neg.	Norm.	Neg./Trace	Neg.	Neg.	5	1.01	Neg.	citric yellow	transparent; very light yellow, urine seems to be diluted	absence of eyrthrocytes, absence of leukocytes
06.02.2017.	U8a		Neg.	Norm.	Neg.	Norm.	Neg.	Neg.	Neg.	5	1.03	Neg.	yellow	transparent	absence of erythrocytes, absence of leukocytes, epithelial cells
13.03.2017	U9a		Neg.	Norm.	Neg.	Norm.	Trace	Neg.	Neg.	5	1.03	Neg.	citric yellow	transparent	absence of erythrocytes, absence of leukocytes, epithelial cells
13.03.2017.	U10a		Neg.	Norm.	Neg.	Norm.	Trace	+++ ca 300	Pos. (+)	5	1.025	Neg.	citric yellow, but not very light	transparent, but with a small amount of precipitation	absence of erythrocytes, absence of leukocytes, epithelial cells
20.03.2017	U11a		Neg.	Norm.	Neg.	Norm.	Neg.	Neg.	Neg.	6	1.025	Neg.	dark yellow/orange	slightly cloudy	absence of eyrthrocytes, absence of leukocytes
27.03.2017.	U12a		Neg.	Norm.	Neg.	Norm.	Neg.	Neg.	Neg.	5	1.03	Neg.	citric yellow	transparent	absence of erythrocytes, absence of leukocytes, epithelial cells
25.08.2017	U15a		Neg.	Norm.	Neg.	Norm.	Trace	Neg.	Neg.	6	1.02	Neg.	intensive yellow/orange	transparent	absence of erythrocytes, absence of leukocytes, epithelial cells
13.11.2017.	U19a		Neg.	Norm.	Neg.	Norm.	Neg./Trace	+ca 5-10	Neg.	5	1.025	Neg.	citric yellow	transparent	trace of erythrocytes, absence of leukocytes, epithelial cells
29.01.2018.	U22a		Neg.	Norm.	Neg.	Norm.	Neg.	Neg.	Neg.	5	1.025	Neg.	citric yellow	transparent	absence of erythrocytes, absence of leukocytes, epithelial cells
19.03.2018.	U23a		Neg.	Norm.	Neg.	Norm.	Neg.	Neg.	Neg.	5	1.010-1.015	Neg.	citric yellow, light	transparent	absence of erythrocytes, absence of leukocytes, epithelial cells
04.04.2018.	U24a		Neg.	Norm.	Neg.	Norm.	Neg./Trace	Neg.	Neg.	5-6.0	1.015-1.020	Neg.	citric yellow	transparent	absence of erythrocytes, absence of leukocytes, epithelial cells
04.04.2018.	U25a		Neg.	Norm.	Neg.	Norm.	Neg./Trace	Neg.	Neg.	5	1.03	Neg.	citric yellow	transparent	absence of erythrocytes, absence of leukocytes, epithelial cells
29.06.2018.	U26a		Neg.	Norm.	Neg.	Norm.	Trace	ca. 5-10	Pos. (++)	5	1.015-1.020	ca. 25	orange	cloudy	trace of erythrocytes, trace of leukocytes
27.07.2018.	U29a		Neg.	Norm.	Neg.	Norm.	Neg.	Neg.	Neg.	5	1.02	Neg.	citric yellow	transparent	absence of erythrocytes, trace of leukocytes, epithelial cells
NA - not analyzed															Note: Trace corresponds to 1-5 cells.
Neg - negative
Pos - positive
Norm - normal
leuk - leukocytes
ery - erythrocytes

## Sheet: Table_S5
Table S5. Species detected by culturomics and their relative abundance in all samples
KINGDOM	PHYLUM	CLASS	ORDER	FAMILY	GENUS	SPECIES	U1b	U2a	U3b	U4b	U5a	U6a	U7a	U8a	U9a	U10a	U11a	U12a	U15a	U19a	U22a	U23a	U24a	U25a	U26a	U29a
Bacteria	Firmicutes	Bacilli	Lactobacillales	Aerococcaceae	Abiotrophia	Abiotrophia defectiva	0	0	0.358687	0	0	0	0	0	0	0	0	0	0	0	0	0	0	0	0	0
Bacteria	Proteobacteria	Gammaproteobacteria	Pseudomonadales	Moraxellaceae	Acinetobacter	Acinetobacter lwoffii	0	0	0	0	0.267559	0	0	0	0	0	0	0	0	0	0	0	0	0	0	0
Bacteria	Proteobacteria	Gammaproteobacteria	Pseudomonadales	Moraxellaceae	Acinetobacter	Acinetobacter pittii	0.0245507	0	0	0	0	0	0	0	0	0	0	0	0	0	0	0	0	0	0	0
Bacteria	Proteobacteria	Gammaproteobacteria	Pseudomonadales	Moraxellaceae	Acinetobacter	Acinetobacter ursingii	0.245507	0	0	0	0	0	0	0	0	0	0	0	0	0	0	0	0	0	0	0
Bacteria	Actinobacteria	Actinobacteria	Actinomycetales	Actinomycetaceae	Actinomyces	Actinomyces europaeus	0	0	0	0	0	0	0	0	0	0	0	0.295072	0	0	0	0	0	0	0	0
Bacteria	Actinobacteria	Actinobacteria	Actinomycetales	Actinomycetaceae	Actinomyces	Actinomyces naeslundii*	0	0	0	2.73973	0	0	0	0	0	0	0	0	0	0	0	0	0	0	0	0
Bacteria	Actinobacteria	Actinobacteria	Actinomycetales	Actinomycetaceae	Actinomyces	Actinomyces odontolyticus	0.245507	0	0	0	0	0	0	0	0	0	0	0	0	0	0	0	0	0	0.0035204	0
Bacteria	Actinobacteria	Actinobacteria	Actinomycetales	Actinomycetaceae	Actinomyces	Actinomyces spp.	0	0	0	2.73973	0	0	0	0	0	0	0	0	0	0	0	0	0	0	0	0
Bacteria	Actinobacteria	Actinobacteria	Actinomycetales	Actinomycetaceae	Actinomyces	Actinomyces urogenitalis	0	0	0	0	0	0	0	0.156439	0	0	0	0	0	0	0	0.00920501	0	0	0	0
Bacteria	Actinobacteria	Actinobacteria	Actinomycetales	Actinomycetaceae	Actinomyces	Actinomyces viscosus	0	0	3.06263	2.73973	0	0	0	0	0	0	0	0	0	0	0	0	0	0	0	0
Bacteria	Actinobacteria	Actinobacteria	Actinomycetales	Actinomycetaceae	Actinotignum	Actinotignum schaalii (former Actinobaculum schaalii)	0	0	0.275913	0	0	0	0	0	0	0	0	0	0	0	0	0	0	0	0	0
Bacteria	Firmicutes	Bacilli	Lactobacillales	Aerococcaceae	Aerococcus	Aerococcus urinae*	0	0	0	0	0	0	0	3.12879	0	0	0	0.118029	0	0	0	0	0	0	0	0
Bacteria	Actinobacteria	Actinobacteria	Bifidobacteriales	Bifidobacteriaceae	Alloscardovia	Alloscardovia omnicolens*	24.5507	0	0	0	0	0	0	0	0	0	0	0	0	0	0	0	0	0	0	0
Bacteria	Firmicutes	Clostridia	Clostridiales	Peptoniphilaceae	Anaerococcus	Anaerococcus tetradius	0	0	0	0	0	0	0	0	0	0	0	0	0	0	0	0.46025	0	0	0	0
Bacteria	Actinobacteria	Coriobacteriia	Coriobacteriales	Atopobiaceae	Atopobium	Atopobium minutum	0	0	0	0	0	0	0	0	0	0	5.76018	0	0	0	0	0	0	0	0	0
Bacteria	Actinobacteria	Coriobacteriia	Coriobacteriales	Atopobiaceae	Fannyhessea	Fannyhessea vaginae (former Atopobium vaginae)	0	0	0	0	0	0	0	0	0	0	0	0	32.8454	0	0	19.944	0	0	0	0
Bacteria	Firmicutes	Bacilli	Bacillales	Bacillaceae	Bacillus	Bacillus simplex	0	0	0	0.273973	0.133779	0	0	0	0	0	0	0	0	0	0	0	0	0	0	0
Bacteria	Firmicutes	Bacilli	Bacillales	Bacillaceae	Bacillus	Bacillus spp.	0	0	0	0	0	0	0	0	0	0	0	0	0.0703779	0	0	0	0	0	0	0
Bacteria	Bacteroidetes	Bacteroidia	Bacteroidales	Bacteroidaceae	Bacteroides	Bacteroides vulgatus	0	0	0	0	0	0	0	0	0	0.113843	0	0	0	0	0	0	0	0	0	0
Bacteria	Actinobacteria	Actinobacteria	Bifidobacteriales	Bifidobacteriaceae	Bifidobacterium	Bifidobacterium spp.	24.5507	0	0	0	0	0	0.060517	0	0	0	0	0	0	0.335116	0	0.00920501	0	0	0	0.0208931
Bacteria	Firmicutes	Bacilli	Bacillales	Paenibacillaceae	Brevibacillus	Brevibacillus spp.	0	0	0	0	0	0	0	0	0	0	0	0.0295072	0	0	0	0	0.0387225	0	0	0
Bacteria	Actinobacteria	Actinobacteria	Actinomycetales	Brevibacteriaceae	Brevibacterium	Brevibacterium spp.	0	0	0	0	0	0	18.449	0	0.100878	0	0	0	0	0	0	0	0	0	0	0
Bacteria	Proteobacteria	Epsilonproteobacteria	Campylobacterales	Campylobacteraceae	Campylobacter	Campylobacter ureolyticus	0	0	0	0	0	0	0	0	0	0	0	0	0	0	0	0.46025	0	0	0	0
Bacteria	Proteobacteria	Gammaproteobacteria	Enterobacteriales	Enterobacteriaceae	Citrobacter	Citrobacter koseri	0	0	0	0	0	0	0	0	0	0	0	0	0	0	0	0	0	0	99.9793	0
Bacteria	Actinobacteria	Coriobacteriia	Coriobacteriales	Coriobacteriaceae	Collinsella	Collinsella aerofaciens	0	0	0	0	0	0	0	0	0	0	0	0	0	0.0139632	0	0	0	0	0	0
Bacteria	Actinobacteria	Actinobacteria	Corynebacteriales	Corynebacteriaceae	Corynebacterium	Corynebacterium afermentans*	0	0	0	0	0	0	0	3.12879	0	0	0	0	0	0	0	0	0	0	0	0
Bacteria	Actinobacteria	Actinobacteria	Corynebacteriales	Corynebacteriaceae	Corynebacterium	Corynebacterium amycolatum	0	0	0	0	0	0	0.345811	0.0391099	0	0	0.0658306	9.44231	0.0703779	0.083779	6.42674	0	0.25815	0.646204	0	0
Bacteria	Actinobacteria	Actinobacteria	Corynebacteriales	Corynebacteriaceae	Corynebacterium	Corynebacterium aurimucosum	0.491014	7.14286	0	0.273973	0	0	4.60794	1.22023	0	0	0	1.96813	0	0.0139632	6.42674	0	0.271058	0.484653	0	0
Bacteria	Actinobacteria	Actinobacteria	Corynebacteriales	Corynebacteriaceae	Corynebacterium	Corynebacterium coyleae	0	0	0	0	0	0	0	12.5152	0	0	0	7.86958	0	0	0	0	0	0.0807754	0	0
Bacteria	Actinobacteria	Actinobacteria	Corynebacteriales	Corynebacteriaceae	Corynebacterium	Corynebacterium fournieri*	0	0	0	0	0	0	0	0.0391099	0	0	0	0	0	0	0	0	0	0	0	0
Bacteria	Actinobacteria	Actinobacteria	Corynebacteriales	Corynebacteriaceae	Corynebacterium	Corynebacterium glucuronolyticum*	0	0	0	0	0	0	0	0	0	0	0	0.442608	0	0	0	0	0	0	0	0
Bacteria	Actinobacteria	Actinobacteria	Corynebacteriales	Corynebacteriaceae	Corynebacterium	Corynebacterium jeikeium	0	0	0	0	0	0	4.60794	3.91099	0	0	0	0	0	0	0	0	0.464671	0.0747173	0	0
Bacteria	Actinobacteria	Actinobacteria	Corynebacteriales	Corynebacteriaceae	Corynebacterium	Corynebacterium pyruviciproducens*	0	0	0	0	0	0	0	0	0	2.81193	3.84122	0.472116	0	0	0	0	0	0	0	0.000633124
Bacteria	Actinobacteria	Actinobacteria	Corynebacteriales	Corynebacteriaceae	Corynebacterium	Corynebacterium riegelii	0	0	0	0	0	0	0	0	0	0	0	1.20389	0	0	0	0	0	0	0	0
Bacteria	Actinobacteria	Actinobacteria	Corynebacteriales	Corynebacteriaceae	Corynebacterium	Corynebacterium simulans	0.245507	0	0.275913	0	0	0	0	0	0	0	0	0.0590145	0	0	0	0	1.12941	0.484653	0	0
Bacteria	Actinobacteria	Actinobacteria	Corynebacteriales	Corynebacteriaceae	Corynebacterium	Corynebacterium sp. nov. 1*#	0	0	0	0	0	0	0	0	0	0	0	0	0	0	0	0	0.25815	0	0	0
Bacteria	Actinobacteria	Actinobacteria	Corynebacteriales	Corynebacteriaceae	Corynebacterium	Corynebacterium sp. nov. 2*#	0	0	0	0	0	0	0	11.733	0	0	0	0	0	0	0	0	0	0	0	0
Bacteria	Actinobacteria	Actinobacteria	Corynebacteriales	Corynebacteriaceae	Corynebacterium	Corynebacterium sp. nov. 3*#	0	0	0	0	0	0	0	0	0	0	0	0	0	0.0139632	2.05656	0	0	0	0	0
Bacteria	Actinobacteria	Actinobacteria	Corynebacteriales	Corynebacteriaceae	Corynebacterium	Corynebacterium sp. nov. 4*#	0	0	0	0	0	0	0	0	15.6932	0	0	0	0	0	0	0	0	0	0	0
Bacteria	Actinobacteria	Actinobacteria	Corynebacteriales	Corynebacteriaceae	Corynebacterium	Corynebacterium sp. nov. 5*#	0	0	0.183942	0	0	0	0	0.500606	0	0	0	0.755385	0.54191	0	0	0	0	0	0	0
Bacteria	Actinobacteria	Actinobacteria	Corynebacteriales	Corynebacteriaceae	Corynebacterium	Corynebacterium striatum*	0	0	0	0	0	0	0	0	23.5381	0	0	0	0	0	0	0	0	0	0	0
Bacteria	Actinobacteria	Actinobacteria	Corynebacteriales	Corynebacteriaceae	Corynebacterium	Corynebacterium tuberculostearicum	0	0	32.1898	0	0.802676	0	0	3.12879	0.0336259	0	15.3616	3.02154	2.34359	9.77422	16.4524	0	1.29075	14.5396	0	0.01013
Bacteria	Actinobacteria	Actinobacteria	Corynebacteriales	Corynebacteriaceae	Corynebacterium	Corynebacterium tuscaniense	0	0	0	0	0	0	0	3.12879	0	0	0	0	0	0	0	0	0	0	0	0
Bacteria	Actinobacteria	Actinobacteria	Propionibacteriales	Propionibacteriaceae	Cutibacterium	Cutibacterium acnes (former Propionibacterium acnes)	0.245507	0	0	2.73973	23.4114	0	0	1.30236	0	0	0	0	0	0	0	0	0	0	0	0
Bacteria	Actinobacteria	Actinobacteria	Propionibacteriales	Propionibacteriaceae	Cutibacterium	Cutibacterium avidum* (former Propionibacterium avidum)	0.245507	0	0	0	11.7057	0	0	0.391099	3.36259	0.113843	0.0329153	3.44349	0	0.0139632	0	0	0.322688	0	0	0.0633124
Bacteria	Actinobacteria	Actinobacteria	Actinomycetales	Micrococcaceae	Dermabacter	Dermabacter hominis*	0	0	0.0919709	0	0	0	0.060517	0	23.5381	0	0	0	0	0.0279263	0	0	0.25815	0	0	0.0177275
Bacteria	Actinobacteria	Actinobacteria	Actinomycetales	Dermacoccaceae	Dermacoccus	Dermacoccus nishinomiyaensis*	0	0	15.3316	0	0	0	0	0.0391099	0.0336259	0	0	0	0.492646	0.0279263	0	0	0	0.0403877	0	0
Bacteria	Actinobacteria	Actinobacteria	Actinomycetales	Dermacoccaceae	Dermacoccus	Dermacoccus spp.*	0	0	3.06263	0	0	0	0	0	0	0	0	0	0	0	0	0	0	0	0	0
Bacteria	Firmicutes	Negativicutes	Selenomonadales	Veillonellaceae	Dialister	Dialister micraerophilus	0	0	0	0	0	0	0	0	0	0	5.76018	0	9.85291	0	0	0	0	0	0	0
Bacteria	Firmicutes	Negativicutes	Selenomonadales	Veillonellaceae	Dialister	Dialister propionicifaciens	0	0	0	0	0	0	0	0	0	0	5.76018	0	0	0	0	0	0	0	0	0
Bacteria	Firmicutes	Bacilli	Lactobacillales	Enterococcaceae	Enterococcus	Enterococcus faecalis	0	21.4286	0.57022	0	0	0	4.60794	3.12879	0.0336259	0.34153	0	0.0973739	0	0	0	0.0046025	0.180705	0	0.00720977	0.0633124
Bacteria	Proteobacteria	Gammaproteobacteria	Enterobacteriales	Enterobacteriaceae	Escherichia	Escherichia coli	0.0196406	0	0.275913	0	0	0	0	0	0	0.113843	0.0329153	0	0	0	0	0	0	0	0	0
Bacteria	Firmicutes	Bacilli	Lactobacillales	Aerococcaceae	Facklamia	Facklamia hominis	0	0	0	0	0	0	0	0.0391099	0	0	0	0.0295072	0	0	0	0	0	0	0	0
Bacteria	Firmicutes	Clostridia	Clostridiales	Peptoniphilaceae	Finegoldia	Finegoldia magna	0	0	0	0	0	0	0	0	0	0.113843	10.2696	3.44349	0	2.09447	1.02828	8.28451	0.968064	0	3.5204e-06	0
Bacteria	Fusobacteria	Fusobacteriia	Fusobacteriales	Fusobacteriaceae	Fusobacterium	Fusobacterium nucleatum	0	0	0	0	0	0	0	0	0	0	0	0	0.0914913	0	0	0	0	0	0	0
Bacteria	Actinobacteria	Actinobacteria	Bifidobacteriales	Bifidobacteriaceae	Gardnerella	Gardnerella genomospecies 3*	0	0	0	0	0	0	0	0	0	33.2081	0	0	0	0	0	59.8326	0	0	0	0
Bacteria	Actinobacteria	Actinobacteria	Bifidobacteriales	Bifidobacteriaceae	Gardnerella	Gardnerella leopoldii*	24.5507	0	0	0	0	0	0	0	0	0	0	0	0	0	0	0	0	0	0	0
Bacteria	Actinobacteria	Actinobacteria	Bifidobacteriales	Bifidobacteriaceae	Gardnerella	Gardnerella swidsinskii*	0	0	0	0	0	0	0	0	0	1.10428	0	0	49.2646	0	0	0	0	0	0	0
Bacteria	Actinobacteria	Actinobacteria	Bifidobacteriales	Bifidobacteriaceae	Gardnerella	Gardnerella vaginalis*	0	0	0	0	0	0	0	0	0	0	3.84122	0	0	0	0	0	0	0	0	92.1828
Bacteria	Firmicutes	Bacilli	Gemellales	Gemellaceae	Gemella	Gemella haemolysans*	0	0	0	2.73973	0	0	0	0	0	0	0	0	0	0	0.514139	0	0	0	0	0
Bacteria	Firmicutes	Bacilli	Gemellales	Gemellaceae	Gemella	Gemella sanguinis*	0	0	0	2.73973	0	0	0	0	0	0	0	0	0	0	0	0	0	0	0	0
Bacteria	Firmicutes	Bacilli	Lactobacillales	Aerococcaceae	Globicatella	Globicatella sanguinis	0	0	0	0	0	0	0	0.539716	0	0	0	0	0	0	0	0	0	0	0	0
Bacteria	Firmicutes	Bacilli	Lactobacillales	Aerococcaceae	Globicatella	Globicatella spp.	0	0	0	0	0	0	0	0.179905	0	0	0	0	0	0	0	0	0	0	0	0
Bacteria	Firmicutes	Bacilli	Lactobacillales	Aerococcaceae	Globicatella	Globicatella sulfidifaciens	0	0	0	0	0	0	0	0.179905	0	0	0	0	0	0	0	0	0	0	0	0
Bacteria	Firmicutes	Bacilli	Lactobacillales	Carnobacteriaceae	Granulicatella	Granulicatella adiacens	0	0	0.0919709	0	0	0	0	0	0	0	0	0	0	0	0	0	0	0	0	0
Bacteria	Proteobacteria	Gammaproteobacteria	Enterobacteriales	Enterobacteriaceae	Klebsiella	Klebsiella oxytoca	0.00982029	0	0	0	0	0	0	0	0	0	0	0	0	0	0	0	0	0	0	0
Bacteria	Actinobacteria	Actinobacteria	Actinomycetales	Micrococcaceae	Kocuria	Kocuria rhizophila	0	0	0.275913	0	0	0.791557	0	0	0	0	0.0329153	0	0.0703779	0	0	0	0.322688	0	0	0
Bacteria	Firmicutes	Bacilli	Lactobacillales	Lactobacillaceae	Lactobacillus	Lactobacillus crispatus	0	0	0	1.09589	0	0	0	9.38637	15.4679	10.2459	23.0407	0	0	9.88592	0	0.846861	80.0266	0	0	0
Bacteria	Firmicutes	Bacilli	Lactobacillales	Lactobacillaceae	Lactobacillus	Lactobacillus delbrueckii	0	0	0	0	0	0	24.2068	0	0	0	0	0	0	0	0	0	0	0	0	0
Bacteria	Firmicutes	Bacilli	Lactobacillales	Lactobacillaceae	Lactobacillus	Lactobacillus gasseri	0	14.2857	0	0	0	33.5812	0	0	0	0.113843	0	0	0	0	0	0	0.968064	3.55412	0	6.39455
Bacteria	Firmicutes	Bacilli	Lactobacillales	Lactobacillaceae	Lactobacillus	Lactobacillus iners	0	0	0	0	46.8227	0	0	0	0	0	1.31661	0	0	0	47.3008	0	0	38.3683	0	0
Bacteria	Firmicutes	Bacilli	Lactobacillales	Lactobacillaceae	Lactobacillus	Lactobacillus jensenii	0	0	0	0	0	0	0	0	0	0	0	20.6551	0	0	0	7.82426	0	0	0.00644937	0
Bacteria	Firmicutes	Bacilli	Lactobacillales	Lactobacillaceae	Lactobacillus	Lactobacillus mulieris*	0	0	0	0	0	0	0	16.4261	0	40.9836	0	0	0	61.4379	0	0	0	8.07754	0	0
Bacteria	Firmicutes	Bacilli	Lactobacillales	Lactobacillaceae	Lactobacillus	Lactobacillus paragasseri*	0	0	0	0	0	0	32.2815	0	0	0	0	0	0.140756	0	0	0	0	0	0	0
Bacteria	Firmicutes	Bacilli	Lactobacillales	Lactobacillaceae	Limosilactobacillus	Limosilactobacillus mucosae (former Lactobacillus mucosae)	0	0	0	0.273973	0	0	0	0	0	0	0	0	0	0	0	0	0	0	0	0
Bacteria	Firmicutes	Bacilli	Lactobacillales	Lactobacillaceae	Limosilactobacillus	Limosilactobacillus portuensis*	0	0	0	0	0	0	0	0	0	5.46448	23.0407	0	0	9.77422	0	0	0	0	0	0
Bacteria	Firmicutes	Bacilli	Lactobacillales	Lactobacillaceae	Limosilactobacillus	Limosilactobacillus urinaemulieris*	0	0	0	0	0	0	0	0	0.988601	0	0	0	0	0	0	0	0	0	0	0
Bacteria	Firmicutes	Bacilli	Lactobacillales	Lactobacillaceae	Limosilactobacillus	Limosilactobacillus vaginalis	0	0	0	0	0	0	0.060517	0	0	0	0	0	0	0	0	0	0	0	0	0
Bacteria	Actinobacteria	Actinobacteria	Actinomycetales	Micrococcaceae	Micrococcus	Micrococcus luteus*	0	0	0.183942	5.47945	0	4.79731	0.060517	0	0.0336259	0	0	0.0501623	0.281512	0.0558527	0.514139	0.46025	0.00645376	0.0201939	0	0
Bacteria	Actinobacteria	Actinobacteria	Actinomycetales	Micrococcaceae	Micrococcus	Micrococcus spp.	0	0	0.0919709	0	0	0	0	0	0	0	0	0	0	0	0	0	0	0	0	0
Bacteria	Actinobacteria	Actinobacteria	Actinomycetales	Actinomycetaceae	Mobiluncus	Mobiluncus curtisii	0	0	0	0	0	0	0	0	0	0	0	0	0	0	0	0	2.5815	0	0	0
Bacteria	Proteobacteria	Gammaproteobacteria	Pseudomonadales	Moraxellaceae	Moraxella	Moraxella osloensis/Enhydrobacter aerosaccus	0	0	0.257519	0	0	0.239866	0.060517	0	0.0336259	0	0	0	0.0703779	0.0139632	0.514139	0	0	0	0	0
Bacteria	Proteobacteria	Betaproteobacteria	Neisseriales	Neisseriaceae	Neisseria	Neisseria flava/perflava/subflava	0	0	0.0919709	0.273973	0	0	0	0	0	0	0	0	0	0	0	0	0	0	0	0
Bacteria	Proteobacteria	Betaproteobacteria	Burkholderiales	Alcaligenaceae	Oligella	Oligella urethralis*	0	0	0	0	0	0	0	0	0	0	0	2.95072	0	0	0	0	0	0	0	0
Bacteria	Bacteroidetes	Bacteroidia	Bacteroidales	Porphyromonadaceae	Parabacteroides	Parabacteroides spp.	0	0	0	0	0	0	0	0	0	0	0	0	0	1.39632	0	0	0	0	0	0
Bacteria	Firmicutes	Clostridia	Clostridiales	Peptoniphilaceae	Peptoniphilus	Peptoniphilus asaccharolyticus	0.245507	0	0	0	0	0	0.302585	0	0	0.34153	1.31661	0.354087	0	0	0	0.01841	0	0	3.5204e-06	0.0633124
Bacteria	Firmicutes	Clostridia	Clostridiales	Peptoniphilaceae	Peptoniphilus	Peptoniphilus coxii	0	0	0	0	0	0	0	0	0	0	0	0	0	0	0	0	0	0	0.0035204	0
Bacteria	Firmicutes	Clostridia	Clostridiales	Peptoniphilaceae	Peptoniphilus	Peptoniphilus duerdenii	0	0	0	0	0	0	0	0	0	0	0	3.44349	0	0	0	0	0	0	0	0
Bacteria	Firmicutes	Clostridia	Clostridiales	Peptoniphilaceae	Peptoniphilus	Peptoniphilus lacrimalis	0	0	0	0	0	0	0	0	0	0	0	0	0	0	0	0	2.25882	0	0	0
Bacteria	Bacteroidetes	Bacteroidia	Bacteroidales	Prevotellaceae	Prevotella	Prevotella bivia	0	0	0	0	0	0	0	0	0	0.9449	0	0.295072	0.0914913	0	0	0.0046025	0.645376	0	0	0
Bacteria	Bacteroidetes	Bacteroidia	Bacteroidales	Prevotellaceae	Prevotella	Prevotella corporis	0	0	0	0	0	0	0	0	0	0	0	0	0	0	0	0	2.5815	0	0	0
Bacteria	Bacteroidetes	Bacteroidia	Bacteroidales	Prevotellaceae	Prevotella	Prevotella disiens	0	0	0	0	0	0	0	0	0	0	0	0	0	0	0	0	0.645376	0	0	0
Bacteria	Bacteroidetes	Bacteroidia	Bacteroidales	Prevotellaceae	Prevotella	Prevotella melaninogenica*	0	0	0	2.73973	0	0	0	0	0	0	0	0	0	0	0	0	0	0	0	0
Bacteria	Bacteroidetes	Bacteroidia	Bacteroidales	Prevotellaceae	Prevotella	Prevotella spp.	0	0	0	0	0	0	0	0	0	0	0	0	0.0914913	0	0	0	0	0	0	0
Bacteria	Actinobacteria	Actinobacteria	Propionibacteriales	Propionibacteriaceae	Propionimicrobium	Propionimicrobium lymphophilum	0	0	0	0	0	0	0	0	0	0	0	3.44349	0	0	0	0	0	0	0	0
Bacteria	Actinobacteria	Actinobacteria	Micrococcales	Microbacteriaceae	Pseudoclavibacter	Pseudoclavibacter spp.	0	0	0	0	0	0	0	0.0391099	0	0	0	0.0590145	0	0	0	0	0	0	0	0
Bacteria	Actinobacteria	Actinobacteria	Actinomycetales	Micrococcaceae	Pseudoglutamicibacter	Pseudoglutamicibacter cumminsii* (former Arthrobacter cumminsii)	0	0	0	0	0	0	4.60794	15.6439	0	0	0	4.81558	0	0	0	0	0	0.161551	0	0
Bacteria	Proteobacteria	Gammaproteobacteria	Pseudomonadales	Pseudomonadaceae	Pseudomonas	Pseudomonas putida*	0	0	0	0	14.7157	0	0	0	0	0	0	0	0	0	0	0	0	0	0	0
Bacteria	Proteobacteria	Alphaproteobacteria	Rhizobiales	Rhizobiaceae	Rhizobium	Rhizobium radiobacter	0	0	0	0	0.668896	0	0	0	0	0	0	0	0	0	0	0	0	0	0	0
Bacteria	Actinobacteria	Actinobacteria	Actinomycetales	Actinomycetaceae	Rothia	Rothia aeria*	0	0	0	2.73973	0	0	0	0	0	0	0	0	0	0	0	0	0	0	0	0
Bacteria	Actinobacteria	Actinobacteria	Actinomycetales	Actinomycetaceae	Rothia	Rothia dentocariosa*	0	0	1.03007	0	0	0	0	0	0	0.113843	0	0.354087	0	0	0	0	0	0	0	0
Bacteria	Actinobacteria	Actinobacteria	Actinomycetales	Actinomycetaceae	Rothia	Rothia mucilaginosa*	0	0	0.965695	0	0	0	0	0	0	0	0	0.885217	0	0	1.02828	0	0	0	0	0
Bacteria	Actinobacteria	Coriobacteriia	Eggerthellales	Eggerthellaceae	Slackia	Slackia exigua	0	0	0	0	0	0	0	0	0	0	0	0	0	0	0	0.46025	0	0	0	0
Bacteria	Firmicutes	Bacilli	Bacillales	Staphylococcaceae	Staphylococcus	Staphylococcus aureus	0	0	0	0	0	0	2.82701	0	16.6784	0	0	0	0	0	0	0	0.329142	0	0	0
Bacteria	Firmicutes	Bacilli	Bacillales	Staphylococcaceae	Staphylococcus	Staphylococcus capitis*	0	0	0.0919709	0	0.267559	0.239866	0	0	0	0	0.0329153	0.433756	0.140756	0.670232	3.59897	0	0	1.64176	0	0
Bacteria	Firmicutes	Bacilli	Bacillales	Staphylococcaceae	Staphylococcus	Staphylococcus caprae	0	0	0	0	0	0	0	0	0.134504	0	0	0	0	0	0	0	0.345276	0	0	0.00126625
Bacteria	Firmicutes	Bacilli	Bacillales	Staphylococcaceae	Staphylococcus	Staphylococcus carnosus	0	0	0	0.273973	0	0	0	0	0	0	0	0.0295072	0.0703779	0	0	0	0	0	0	0
Bacteria	Firmicutes	Bacilli	Bacillales	Staphylococcaceae	Staphylococcus	Staphylococcus condimenti	0	0	0	0	0	0	0	0	0	0	0	0.0295072	0	0	0	0	0	0	0	0
Bacteria	Firmicutes	Bacilli	Bacillales	Staphylococcaceae	Staphylococcus	Staphylococcus epidermidis	0.982029	21.4286	0.275913	0.273973	0.401338	0.479731	0.492781	9.38637	0.235381	0.34153	0.197492	9.88492	0.844535	0.5306	5.65553	0	0.0774451	0.52504	0	0.0265912
Bacteria	Firmicutes	Bacilli	Bacillales	Staphylococcaceae	Staphylococcus	Staphylococcus equorum	0.245507	0	0	0	0	0	0	0	0	0	0	0	0	0	0	0	0	0	0	0
Bacteria	Firmicutes	Bacilli	Bacillales	Staphylococcaceae	Staphylococcus	Staphylococcus haemolyticus	0.0245507	0	0.275913	6.84932	0	2.39866	0.942336	0	0	0	0	12.157	1.40756	1.39632	1.54242	0	0.484032	0.121163	0	0.000633124
Bacteria	Firmicutes	Bacilli	Bacillales	Staphylococcaceae	Staphylococcus	Staphylococcus hominis	0	0	0.0919709	0	0.401338	0	0	0.610114	0.0336259	0	0.131661	0.118029	0.936026	0.205259	3.85604	0	0	2.01939	0	0.0633124
Bacteria	Firmicutes	Bacilli	Bacillales	Staphylococcaceae	Staphylococcus	Staphylococcus lugdunensis	0.245507	0	0.0919709	0	0	0	0	0	0.0336259	0.68306	0	2.36058	0.0703779	0.0698158	0	0	0.0516301	0.222132	0	0
Bacteria	Firmicutes	Bacilli	Bacillales	Staphylococcaceae	Staphylococcus	Staphylococcus petrasii	0	0	0.0919709	0	0	0	0	0	0	0	0	0	0	0	0	0	0	0	0	0
Bacteria	Firmicutes	Bacilli	Bacillales	Staphylococcaceae	Staphylococcus	Staphylococcus saprophyticus*	0	7.14286	0	0	0	0.791557	0	0	0	0	0	0	0	0	0	0	0	0	0	0.949686
Bacteria	Firmicutes	Bacilli	Bacillales	Staphylococcaceae	Staphylococcus	Staphylococcus spp.	0	0	0	0	0.133779	0	0	0	0	0	0	0.256713	0.0703779	0	0	0	0	0	0	0
Bacteria	Firmicutes	Bacilli	Bacillales	Staphylococcaceae	Staphylococcus	Staphylococcus warneri*	0	7.14286	0.119562	0	0.133779	0.479731	0	0	0	0.113843	0	0	0	1.78729	0.514139	0	2.25882	0	0	0.0633124
Bacteria	Proteobacteria	Gammaproteobacteria	Xanthomonadales	Xanthomonadaceae	Stenotrophomonas	Stenotrophomonas maltophilia	0	0	0	0	0.133779	0	0	0	0	0	0	0	0	0	0	0	0	0	0	0
Bacteria	Firmicutes	Bacilli	Lactobacillales	Streptococcaceae	Streptococcus	Streptococcus agalactiae	0	7.14286	32.1898	0	0	55.9607	0	0	0.0269007	0	0	0	0	0	0	0	0.00871257	28.7561	0	0
Bacteria	Firmicutes	Bacilli	Lactobacillales	Streptococcaceae	Streptococcus	Streptococcus anginosus	1.22754	14.2857	0	0	0	0	1.29679	0	0	0.979053	0.164577	0.433756	0.0703779	0	0	1.38075	0.645376	0	0	0.0633124
Bacteria	Firmicutes	Bacilli	Lactobacillales	Streptococcaceae	Streptococcus	Streptococcus cristatus	0	0	0.22073	0	0	0	0	0	0	0	0	0	0	0	0	0	0	0	0	0
Bacteria	Firmicutes	Bacilli	Lactobacillales	Streptococcaceae	Streptococcus	Streptococcus gordonii	0	0	0	0	0	0	0	0	0	0	0	0	0	0	0.514139	0	0	0	0	0
Bacteria	Firmicutes	Bacilli	Lactobacillales	Streptococcaceae	Streptococcus	Streptococcus mitis/oralis	0.245507	0	1.10365	54.7945	0	0	0	0.0391099	0	0	0	0	0	0	1.02828	0	0	0	0	0
Bacteria	Firmicutes	Bacilli	Lactobacillales	Streptococcaceae	Streptococcus	Streptococcus parasanguinis	0	0	0	0	0	0	0	0	0	0	0	0.0295072	0	0	0	0	0	0	0	0
Bacteria	Firmicutes	Bacilli	Lactobacillales	Streptococcaceae	Streptococcus	Streptococcus salivarius/vestibularis	0.245507	0	1.83942	2.73973	0	0.239866	0.060517	0	0	0	0	0.796695	0	0	0	0	0	0	0	0
Bacteria	Firmicutes	Bacilli	Lactobacillales	Streptococcaceae	Streptococcus	Streptococcus sanguinis*	0.245507	0	4.29504	2.73973	0	0	0.060517	0.0391099	0	0	0	0	0	0	0	0	0	0	0	0
Bacteria	Firmicutes	Bacilli	Lactobacillales	Streptococcaceae	Streptococcus	Streptococcus spp.	0.245507	0	0	0	0	0	0	0	0	0.159381	0	0.0295072	0	0	0	0	0	0	0	0
Bacteria	Firmicutes	Bacilli	Lactobacillales	Streptococcaceae	Streptococcus	Streptococcus urinalis	0	0	0	0	0	0	0	0	0	0.455373	0	0	0	0.0418895	0	0	0	0	0	0
Bacteria	Firmicutes	Negativicutes	Vellionellales	Veillonellaceae	Veillonella	Veillonella atypica	0	0	0	0	0	0	0	0	0	0.113843	0	0	0	0	0	0	0	0	0	0
Bacteria	Firmicutes	Negativicutes	Vellionellales	Veillonellaceae	Veillonella	Veillonella parvula	0	0	0	2.73973	0	0	0	0	0	0.113843	0	0	0	0	0	0	0	0	0	0
Bacteria	Actinobacteria	Actinobacteria	Actinomycetales	Actinomycetaceae	Winkia	Winkia neuii (former Actinomyces neuii)	20.6226	0	0.643797	0	0	0	0	0	0	0.910747	0	3.44349	0.0703779	0.335116	1.02828	0	0.322688	0.181745	0	0.015195
*only detected by culturomics
#Putative novel species

## Sheet: Table_S6
Table S6. Species detected by community amplicon sequencing and their relative abundance in all samples
KINGDOM	PHYLUM	CLASS	ORDER	FAMILY	GENUS	SPECIES	U1b	U2a	U3b	U4b	U5a	U7a	U8a	U9a	U10a	U11a	U12a	U15a	U19a	U22a	U23a	U24a	U25a	U26a	U29a
Bacteria	Firmicutes	Bacilli	Lactobacillales	Aerococcaceae	Abiotrophia	Abiotrophia defectiva	0	0	0	0	0	0	0	0	0.0343289	0	0	0	0	0	0	0	0	0	0
Bacteria	Proteobacteria	Betaproteobacteria	Burkholderiales	Alcaligenaceae	Achromobacter	Achromobacter xylosoxidans	0	0	0	0.0450653	0	0	0.0404858	0.0353607	0.0686577	0.120337	0	0.0518403	0	0	0	0	0	0	0
Bacteria	Firmicutes	Negativicutes	Selenomonadales	Acidaminococcaceae	Acidaminococcus	Acidaminococcus intestini	0	0	0	0	0	0	0	0.176803	0.0343289	0	0	0	0	0	0	0.0823384	0	0	0
Bacteria	Proteobacteria	Gammaproteobacteria	Pseudomonadales	Moraxellaceae	Acinetobacter	Acinetobacter baumannii	0	0	0	0	0	0	0	0	0.0343289	0	0	0	0	0	0	0	0	0	0
Bacteria	Proteobacteria	Gammaproteobacteria	Pseudomonadales	Moraxellaceae	Acinetobacter	Acinetobacter calcoaceticus	0	0	0	0	0.0514933	0	0	0	0	0	0	0	0	0	0	0	0	0	0
Bacteria	Proteobacteria	Gammaproteobacteria	Pseudomonadales	Moraxellaceae	Acinetobacter	Acinetobacter spp.	0	0	0	0	0	0	0	0	0	0.0802246	0	0	0	0	0	0	0	0	0
Bacteria	Actinobacteria	Actinobacteria	Actinomycetales	Actinomycetaceae	Actinobaculum	Actinobaculum massiliense	0	0	0	0	0	0	0	0	0.0343289	0	0	0	0	0	0	0	0	0	0
Bacteria	Actinobacteria	Actinobacteria	Actinomycetales	Actinomycetaceae	Actinomyces	Actinomyces europaeus	0	0	0	0	0	0	0.404858	0	0	0	0.0471476	0	0	0	0	0	0	0	0
Bacteria	Actinobacteria	Actinobacteria	Actinomycetales	Actinomycetaceae	Winkia	Winkia neuii (former Actinomyces neuii)	0	0	2.21538	0	0	0	0	0	0	0	0	0	0	0	0	0.0823384	0.142491	0	0
Bacteria	Actinobacteria	Actinobacteria	Actinomycetales	Actinomycetaceae	Actinomyces	Actinomyces spp.	0	0	0	0	0	0.0440917	0	0	0	0	0.0471476	0	0.0843526	0	0.0985222	0	0	0	0
Bacteria	Actinobacteria	Actinobacteria	Actinomycetales	Actinomycetaceae	Actinomyces	Actinomyces turicensis	0	0	0.184615	0	0	0	0	0	0	0	0	0	0	0.0612933	0	0.0411692	0	0	0
Bacteria	Actinobacteria	Actinobacteria	Actinomycetales	Actinomycetaceae	Actinomyces	Actinomyces urogenitalis	0	0	0	0	0	0	0.0404858	0	0	0	0	0	0	0	0	0	0	0	0
Bacteria	Actinobacteria	Actinobacteria	Actinomycetales	Actinomycetaceae	Actinomyces	Actinomyces viscosus	0	0	0	0	0	0	0	0	0	0	0	0	0	0	0	0.0411692	0	0	0
Bacteria	Actinobacteria	Actinobacteria	Actinomycetales	Actinomycetaceae	Actinotignum (former Actinobaculum)	Actinotignum schaalii (former Actinobaculum schaalii)	0	0	0.553846	0	0	0	0.0809717	0	0	0	0	0	0	0	0	0	0	0	0
Bacteria	Firmicutes	Bacilli	Lactobacillales	Aerococcaceae	Aerococcus	Aerococcus christensenii	0	0	0	0	0	0	0	0	0.0686577	0	0	0	0	0.0306466	0.197044	0	0	0	0
Bacteria	Verrucomicrobia	Verrucomicrobiae	Verrucomicrobiales	Verrucomicrobiaceae	Akkermansia	Akkermansia muciniphila	0	0	0	0	0	0	0	0	0	0	0	0	0.0421763	0	0	0	0	0	0
Bacteria	Bacteroidetes	Bacteroidia	Bacteroidales	Rikenellaceae	Alistipes	Alistipes putredinis	0	0	0	0	0	0	0	0.0707214	0	0	0	0	0.126529	0	0	0	0	0	0
Bacteria	Bacteroidetes	Bacteroidia	Bacteroidales	Rikenellaceae	Alistipes	Alistipes spp.	0	0	0	0	0	0	0	0	0	0	0	0	0.0421763	0	0	0	0	0	0
Bacteria	Firmicutes	Clostridia	Clostridiales	Peptoniphilaceae	Anaerococcus	Anaerococcus hydrogenalis	0	0	0	0	0	0.26455	0.161943	0	0.0343289	0	0	0.0518403	0	0	0	0.0411692	0	0	0
Bacteria	Firmicutes	Clostridia	Clostridiales	Peptoniphilaceae	Anaerococcus	Anaerococcus lactolyticus	0	0	0	0	0	0	0	0	0.0686577	0.0401123	0	0	0.253058	0.0306466	4.4335	0	0	0	0
Bacteria	Firmicutes	Clostridia	Clostridiales	Peptoniphilaceae	Anaerococcus	Anaerococcus obesiensis	0	0	0	0	0	0.573192	0	0	0.137315	0	0	0	0	0.0612933	0.0985222	0.164677	0	0	0
Bacteria	Firmicutes	Clostridia	Clostridiales	Peptoniphilaceae	Anaerococcus	Anaerococcus octavius	0	0	0.0615385	0	0.0514933	0.0440917	0.0809717	0.0353607	0.0686577	0	0	0	0.253058	0	0	0.0823384	0.0284981	0	0
Bacteria	Firmicutes	Clostridia	Clostridiales	Peptoniphilaceae	Anaerococcus	Anaerococcus prevotii	0.0255102	0	0.246154	0	0.0514933	0	0.121457	0	0	0	0	0	0.843526	0	0	0.823384	0	0	0.128866
Bacteria	Firmicutes	Clostridia	Clostridiales	Peptoniphilaceae	Anaerococcus	Anaerococcus rubiinfantis	0	0	0	0	0	0	0	0	0	0	0	0	0.0843526	0	0	0	0	0	0
Bacteria	Firmicutes	Clostridia	Clostridiales	Peptoniphilaceae	Anaerococcus	Anaerococcus senegalensis	0.0255102	0	0.430769	0	0	0	0.0404858	0	0	0	0	0	0.0421763	0	0	0.0823384	0	0	0
Bacteria	Firmicutes	Clostridia	Clostridiales	Peptoniphilaceae	Anaerococcus	Anaerococcus spp.	0	0	0	0	0.0514933	0.176367	0	0.0353607	0.30896	0	0.0942951	0.0518403	0.421763	0.0612933	0	0.411692	0	0	0.0322165
Bacteria	Firmicutes	Clostridia	Clostridiales	Peptoniphilaceae	Anaerococcus	Anaerococcus tetradius	0	0	0	0	0	0	0	0	0.0686577	0	0	0	0	0	47.619	0	0	0	0.0322165
Bacteria	Firmicutes	Clostridia	Clostridiales	Peptoniphilaceae	Anaerococcus	Anaerococcus vaginalis	0	0	0	0	0	0	0	0	0	0	0	0	0.759173	0	0	0	0	0	0.064433
Bacteria	Firmicutes	Clostridia	Clostridiales	Veillonellaceae	Anaeroglobus	Anaeroglobus geminatus	0	0	0	0	0	0	0	0	0.205973	0	0	0	0	0.245173	0	0	0	0	0.064433
Bacteria	Firmicutes	Clostridia	Clostridiales	Veillonellaceae	Anaeroglobus	Anaeroglobus spp.	0	0	0	0	0	0	0	0	0.102987	0	0	0	0	0	0	0	0	0	0
Bacteria	Firmicutes	Clostridia	Clostridiales	Lachnospiraceae	Anaerostipes	Anaerostipes hadrus	0	0	0	0	0	0	0	0	0	0	0	0	0.126529	0	0	0	0	0	0
Bacteria	Actinobacteria	Actinobacteria	Actinomycetales	Actinomycetaceae	Arcanobacterium	Arcanobacterium spp.	0	0	0	0	0	0	0.769231	0	0	0	0	0	0.0421763	0	0	0	0	0	0
Bacteria	Actinobacteria	Coriobacteriia	Coriobacteriales	Atopobiaceae	Atopobium	Atopobium minutum	0	0	0	0	0	0	0	0	0.755235	0	0	0	0.0421763	0	0	0.617538	0	0	0
Bacteria	Actinobacteria	Coriobacteriia	Coriobacteriales	Atopobiaceae	Atopobium	Atopobium spp.	0	0	0	0	0	0	0.0809717	0	0.61792	0	0	0.0518403	0.126529	0	0	0	0	0	0
Bacteria	Actinobacteria	Coriobacteriia	Coriobacteriales	Atopobiaceae	Fannyhessea	Fannyhessea vaginae (former Atopobium vaginae)	29.7704	0	0	0	0	0	0	0	0	0	0.0942951	86.6252	0	0	9.12972	0	0	0	0
Bacteria	Firmicutes	Bacilli	Bacillales	Bacillaceae	Bacillus	Bacillus muralis	0	0	0.184615	0.135196	0.102987	0.132275	0.0809717	0	0	0	0	0	0	0	0	0	0	0	0.064433
Bacteria	Firmicutes	Bacilli	Bacillales	Bacillaceae	Bacillus	Bacillus oleronius	0	0.200516	1.23077	0.270392	0.102987	0.132275	0.121457	0.0707214	0	0	0	0	0	0	0	1.15274	0	0	0.128866
Bacteria	Firmicutes	Bacilli	Bacillales	Bacillaceae	Bacillus	Bacillus simplex	0	0	0.0615385	0	0	0	0	0	0	0	0	0	0	0	0	0	0	0	0
Bacteria	Firmicutes	Bacilli	Bacillales	Bacillaceae	Bacillus	Bacillus spp.	0	0.0572902	1.23077	0.495719	0.360453	0.176367	0.161943	0	0	0	0	0	0	0	0	0.370523	0	0	0.193299
Bacteria	Bacteroidetes	Bacteroidia	Bacteroidales	Bacteroidaceae	Bacteroides	Bacteroides caccae	0	0	0	0	0	0	0	0	0	0	0	0	0.126529	0	0	0	0	0	0.0322165
Bacteria	Bacteroidetes	Bacteroidia	Bacteroidales	Bacteroidaceae	Bacteroides	Bacteroides dorei	0	0	0	0	0	0	0	0	0	0	0	0	0.759173	0	0	0	0	0	0
Bacteria	Bacteroidetes	Bacteroidia	Bacteroidales	Bacteroidaceae	Bacteroides	Bacteroides galacturonicus	0	0	0	0	0	0	0	0	0	0	0	0	0.0421763	0	0	0	0	0	0
Bacteria	Bacteroidetes	Bacteroidia	Bacteroidales	Bacteroidaceae	Bacteroides	Bacteroides intestinalis	0	0	0	0	0	0	0	0	0	0	0	0	0.0421763	0	0	0	0	0	0
Bacteria	Bacteroidetes	Bacteroidia	Bacteroidales	Bacteroidaceae	Bacteroides	Bacteroides ovatus	0	0	0	0	0	0	0	0	0	0	0	0	0.0421763	0	0	0	0	0	0
Bacteria	Bacteroidetes	Bacteroidia	Bacteroidales	Bacteroidaceae	Bacteroides	Bacteroides spp.	0	0	0	0	0	0	0	0.0353607	0	0	0	0	0.590468	0	0	0.123508	0	0	0
Bacteria	Bacteroidetes	Bacteroidia	Bacteroidales	Bacteroidaceae	Bacteroides	Bacteroides uniformis	0	0	0	0	0	0	0	0.0353607	0	0	0	0	0.0843526	0	0	0	0	0	0.0322165
Bacteria	Bacteroidetes	Bacteroidia	Bacteroidales	Bacteroidaceae	Bacteroides	Bacteroides vulgatus	0	0	0	0	0	0	0	0	0	0	0	0	0.548292	0	0	0	0	0	0
Bacteria	Actinobacteria	Actinobacteria	Bifidobacteriales	Bifidobacteriaceae	Bifidobacterium	Bifidobacterium breve	0	0	0	0	0	0	0	0	0	0	0	0	0	0	0	0	0	0	0.0322165
Bacteria	Firmicutes	Clostridia	Clostridiales	Lachnospiraceae	Blautia	Blautia luti	0	0	0	0	0	0	0	0	0	0	0	0	0.253058	0	0	0	0	0	0
Bacteria	Firmicutes	Clostridia	Clostridiales	Lachnospiraceae	Blautia	Blautia spp.	0	0	0	0	0	0	0	0	0	0	0	0	0.126529	0	0	0	0	0	0
Bacteria	Firmicutes	Bacilli	Bacillales	Paenibacillaceae	Brevibacillus	Brevibacillus borstelensis	0	0	0	0.0450653	0	0	0	0	0	0	0	0	0	0	0	0	0	0	0
Bacteria	Actinobacteria	Actinobacteria	Actinomycetales	Brevibacteriaceae	Brevibacterium	Brevibacterium paucivorans	0	0	0	0.0450653	0	0	0	0	0	0	0	0	0	0	0	0	0	0	0
Bacteria	Actinobacteria	Actinobacteria	Actinomycetales	Brevibacteriaceae	Brevibacterium	Brevibacterium ravenspurgense	0	0	0	0	0	0.352734	0	0	0	0	0	0	0	0	0	0.164677	0.0569963	0	0
Bacteria	Proteobacteria	Alphaproteobacteria	Caulobacterales	Caulobacteraceae	Brevundimonas vesicularis	Brevundimonas vesicularis	0	0	0	0	0	0	0	0	0	0	0	0	0	0.0306466	0	0	0	0	0
Bacteria	Actinobacteria	Actinobacteria	Actinomycetales	Propionibacteraceae	Brooklawnia	Brooklawnia massiliensis	0	0	0	0	0	0.176367	0	0	0	0	0	0	0	0	0	0	0	0	0
Bacteria	Proteobacteria	Epsilonproteobacteria	Campylobacterales	Campylobacteraceae	Campylobacter	Campylobacter hominis	0	0	0	0.0450653	0	0	0	0	0.102987	0	0	0.311042	1.34964	0.245173	0	0.576369	0	0	0
Bacteria	Proteobacteria	Epsilonproteobacteria	Campylobacterales	Campylobacteraceae	Campylobacter	Campylobacter ureolyticus	0.0255102	0.0286451	0	0	0	1.71958	0.364372	0	1.27017	0.0401123	0	0.207361	0.421763	0.122587	1.11658	0.288184	0	0	1.61082
Bacteria	Firmicutes	Tissierellia	Tissierellales	Peptoniphilaceae	Peptoniphilus	Candidatus Peptoniphilus massiliensis	0	0	0	0	0	0	0	0	0	0	0	0	0.253058	0	0	0	0	0	0
Bacteria	Firmicutes	Clostridia	Clostridiales	Clostridiales	Casaltella	Casaltella massiliensis	0	0	0	0	0	0	0	0.0707214	0	0	0	0.103681	3.16322	0	0	0	0	0	0
Bacteria	Proteobacteria	Gammaproteobacteria	Enterobacteriales	Enterobacteriaceae	Citrobacter	Citrobacter koseri	0	0	0	0	0	0	0	0	0	0	0	0	0	0	0	0.0823384	0	95.6174	0.0322165
Bacteria	Proteobacteria	Gammaproteobacteria	Enterobacteriales	Enterobacteriaceae	Citrobacter	Citrobacter spp.	0	0	0	0	0	0	0	0	0	0	0	0	0	0	0	0	0	2.63548	0
Bacteria	Firmicutes	Clostridia	Clostridiales	Clostridiaceae	Clostridium	Clostridium spp.	0	0	0	0	0	0	0	0.0707214	0	0	0	0	1.26529	0	0	0	0.113993	0	0
Bacteria	Actinobacteria	Coriobacteriia	Coriobacteriales	Coriobacteriaceae	Collinsella	Collinsella aerofaciens	0	0	0	0	0	0	0	0	0	0	0	0	0.168705	0	0	0	0	0	0.0322165
Bacteria	Firmicutes	Clostridia	Clostridiales	Lachnospiraceae	Coprococcus	Coprococcus catus	0	0	0	0	0	0	0	0	0	0	0	0	0.0421763	0	0	0	0	0	0
Bacteria	Actinobacteria	Actinobacteria	Corynebacteriales	Corynebacteriaceae	Corynebacterium	Corynebacterium amycolatum	0	0	0	0.0450653	0	0.176367	0	0	0	0	0	0	0.0421763	0	0	0.0823384	0	0	0.0322165
Bacteria	Actinobacteria	Actinobacteria	Corynebacteriales	Corynebacteriaceae	Corynebacterium	Corynebacterium aurimucosum	0	0	0.369231	0.766111	0	1.10229	0.48583	0	0	0	0	0	0.253058	0.36776	0	0.823384	0.484469	0	0
Bacteria	Actinobacteria	Actinobacteria	Corynebacteriales	Corynebacteriaceae	Corynebacterium	Corynebacterium coyleae	0	0	0	0	0	0	1.53846	0	0	0	0.18859	0	0	0	0	0	0.0854944	0	0
Bacteria	Actinobacteria	Actinobacteria	Corynebacteriales	Corynebacteriaceae	Corynebacterium	Corynebacterium diphtheriae	0	0	0	0.450653	0	0	0	0	0	0	0	0	0	0	0	0	0	0	0
Bacteria	Actinobacteria	Actinobacteria	Corynebacteriales	Corynebacteriaceae	Corynebacterium	Corynebacterium jeikeium	0	0	0	0.0450653	0	1.76367	0.202429	0	0	0	0	0	0	0	0	0.164677	0	0	0
Bacteria	Actinobacteria	Actinobacteria	Corynebacteriales	Corynebacteriaceae	Corynebacterium	Corynebacterium minutissimum	0	0	0	0.180261	0	0	0	0	0	0	0	0	0	0	0	0	0.0284981	0	0
Bacteria	Actinobacteria	Actinobacteria	Corynebacteriales	Corynebacteriaceae	Corynebacterium	Corynebacterium pilberense	0	0	0	0	0	0	0	0	0	0	0	0	0	0	0	0	0.0854944	0	0
Bacteria	Actinobacteria	Actinobacteria	Corynebacteriales	Corynebacteriaceae	Corynebacterium	Corynebacterium riegelii	0	0	0	0	0	0.0440917	2.46964	0	0	0	0	0	0	0	0	0	0	0	0
Bacteria	Actinobacteria	Actinobacteria	Corynebacteriales	Corynebacteriaceae	Corynebacterium	Corynebacterium simulans	0	0	0.492308	0	0	0	0	0	0	0	0	0	0	0	0	0.864553	0	0	0
Bacteria	Actinobacteria	Actinobacteria	Corynebacteriales	Corynebacteriaceae	Corynebacterium	Corynebacterium singulare	0	0	0	0.0901307	0	0	0	0	0	0	0	0	0	0	0	0	0	0	0
Bacteria	Actinobacteria	Actinobacteria	Corynebacteriales	Corynebacteriaceae	Corynebacterium	Corynebacterium spp.	0.0255102	0.0286451	1.47692	3.83055	0	1.80776	0.931174	0.0353607	0.377618	0	0.141443	0.155521	0.506116	0	0	0.123508	0	0	0.0322165
Bacteria	Actinobacteria	Actinobacteria	Corynebacteriales	Corynebacteriaceae	Corynebacterium	Corynebacterium sundsvallense	0	0	0	0.0901307	0	14.8148	0.647773	0	0	0	0.235738	0	0	0	0.0656814	0.205846	0.284981	0	0
Bacteria	Actinobacteria	Actinobacteria	Corynebacteriales	Corynebacteriaceae	Corynebacterium	Corynebacterium thomssenii	0	0	0	0	0	0	0	0	0	0	0	0	0.80135	0.0612933	0	0	0	0	0
Bacteria	Actinobacteria	Actinobacteria	Corynebacteriales	Corynebacteriaceae	Corynebacterium	Corynebacterium tuberculostearicum	0	0	0.430769	3.60523	0	0	0	0.0707214	0.171644	0.0401123	0	0	0.168705	0.0612933	0	1.11157	0.142491	0	0.257732
Bacteria	Actinobacteria	Actinobacteria	Corynebacteriales	Corynebacteriaceae	Corynebacterium	Corynebacterium tuscaniense	0	0	0	0	0	0	2.02429	0	0	0	0.18859	0	0	0	0	0	0.0284981	0	0
Bacteria	Actinobacteria	Actinobacteria	Corynebacteriales	Corynebacteriaceae	Corynebacterium	Corynebacterium urealyticum	0	0	0	0.0901307	0	0	0	0	0	0	0	0	0	0	0	0	0	0	0
Bacteria	Proteobacteria	Betaproteobacteria	Burkholderiales	Burkholderiaceae	Cupriavidus	Cupriavidus pauculus	0	0	0.123077	0	0.0514933	0	0.0404858	0	0	0	0	0	0	0	0	0	0	0	0
Bacteria	Proteobacteria	Betaproteobacteria	Burkholderiales	Burkholderiaceae	Cupriavidus	Cupriavidus spp.	0	0	1.23077	0.495719	0.46344	0.176367	0.0809717	0	0	0	0	0	0	0	0	0	0	0	0
Bacteria	Actinobacteria	Actinobacteria	Propionibacteriales	Propionibacteriaceae	Cutibacterium	Cutibacterium acnes (former Propionibacterium acnes)	0	0.0286451	0.123077	0.0450653	0	0	0	0.0353607	0.137315	0	0	0	0	0	0	0	0	0	0
Bacteria	Proteobacteria	Betaproteobacteria	Burkholderiales	Comamonadaceae	Delftia	Delftia acidovorans	0	0	0	0	0	0	0	0	0.0343289	0	0	0	0	0	0	0	0	0	0
Bacteria	Proteobacteria	Betaproteobacteria	Burkholderiales	Comamonadaceae	Delftia	Delftia spp.	0	0	0	0	0.102987	0	0	0	0	0	0	0	0	0	0	0	0	0	0
Bacteria	Actinobacteria	Actinobacteria	Actinomycetales	Micrococcaceae	Dermabacter	Dermabacter spp.	0	0	0	0	0	0	0	0	0	0	0	0	0.0421763	0	0	0.0823384	0	0	0
Bacteria	Firmicutes	Negativicutes	Selenomonadales	Veillonellaceae	Dialister	Dialister invisus	0	0	0	0	0	0	0	0	0	0	0	0	0.463939	0.0612933	0	0	0	0	0
Bacteria	Firmicutes	Negativicutes	Selenomonadales	Veillonellaceae	Dialister	Dialister micraerophilus	3.03571	0	0	0	0	1.63139	0	0	1.16718	0.160449	0.0942951	0.311042	0.210881	0	1.31363	2.59366	0	0	0
Bacteria	Firmicutes	Negativicutes	Selenomonadales	Veillonellaceae	Dialister	Dialister pneumosintes	0	0	0	0	0	0	0.0404858	0	0	0	0	0	0	0	0	0	0	0	0.386598
Bacteria	Firmicutes	Negativicutes	Selenomonadales	Veillonellaceae	Dialister	Dialister propionicifaciens	0.0255102	0	0.430769	0.0901307	0.102987	4.54145	1.01215	0	6.35084	0	0.235738	0	1.72923	0.18388	0	4.32277	0.0284981	0	2.22294
Bacteria	Firmicutes	Negativicutes	Selenomonadales	Veillonellaceae	Dialister	Dialister spp.	0.0255102	0	0	0	0	0.529101	0.0404858	0	0.789564	0	0	0.0518403	1.34964	0.122587	0	1.02923	0	0	1.28866
Bacteria	Firmicutes	Clostridia	Clostridiales	Lachnospiraceae	Dorea	Dorea longicatena	0	0	0	0	0	0	0	0	0	0	0	0	0.126529	0	0	0	0	0	0
Bacteria	Firmicutes	Bacilli	Lactobacillales	Enterococcaceae	Enterococcus	Enterococcus faecalis	0	0	0	0.0901307	0	0.220459	0	0	0	0	0	0	0	0	0	0.0411692	0	0	0
Bacteria	Firmicutes	Bacilli	Lactobacillales	Enterococcaceae	Enterococcus	Enterococcus spp.	0	0	0	0.0450653	0	0	0	0	0	0	0	0	0	0	0	0	0	0	0
Bacteria	Proteobacteria	Gammaproteobacteria	Enterobacteriales	Enterobacteriaceae	Escherichia	Escherichia coli	0	0	1.53846	0	0	0.0440917	0	0	0	0.0401123	0	0	0	0.153233	0	0	0	0	0
Bacteria	Firmicutes	Clostridia	Clostridiales	Eubacteriaceae	Eubacterium	Eubacterium eligens	0	0	0	0	0	0	0	0	0	0	0	0	0.0421763	0	0	0	0	0	0.0322165
Bacteria	Firmicutes	Clostridia	Clostridiales	Eubacteriaceae	Eubacterium	Eubacterium hallii	0	0	0	0	0	0	0	0.0353607	0	0	0	0	0.0843526	0	0	0	0	0	0
Bacteria	Firmicutes	Clostridia	Clostridiales	Eubacteriaceae	Eubacterium	Eubacterium rectale	0	0	0	0	0	0	0	0.141443	0	0	0	0	0.126529	0	0	0	0	0	0
Bacteria	Firmicutes	Clostridia	Clostridiales	Eubacteriaceae	Eubacterium	Eubacterium spp.	0	0	0.123077	0	0	0.0440917	0.0404858	0	0	0	0	0	0	0	0	0	0	0	0
Bacteria	Firmicutes	Bacilli	Lactobacillales	Aerococcaceae	Facklamia	Facklamia hominis	0	0	0	0	0	0.440917	0.850202	0	0	0	0	0.0518403	0	0	0.0328407	0.164677	0	0	0
Bacteria	Firmicutes	Clostridia	Clostridiales	Clostridiaceae	Faecalibacterium	Faecalibacterium prausnitzii	0	0	0	0	0.0514933	0	0	0	0	0	0	0	2.74146	0	0	0	0	0	0
Bacteria	Firmicutes	Clostridia	Clostridiales	Clostridiaceae	Faecalibacterium	Faecalibacterium spp.	0	0	0	0	0	0	0	0	0	0	0	0	0.253058	0	0	0	0	0	0
Bacteria	Firmicutes	Clostridia	Clostridiales	Peptoniphilaceae	Finegoldia	Finegoldia magna	0.0510204	0.0572902	1.72308	0	0	2.29277	0.283401	0.212164	2.50601	0	0.141443	0.103681	3.9224	0.766166	0.623974	2.79951	0	0	0.579897
Bacteria	Firmicutes	Clostridia	Clostridiales	Peptoniphilaceae	Finegoldia	Finegoldia spp.	0.0255102	0	0.492308	0	0	0.176367	0	0	0.720906	0.0401123	0.0471476	0	0.674821	0.0919399	0.0985222	1.52326	0	0	0
Bacteria	Firmicutes	Clostridia	Clostridiales	Lachnospiraceae	Fusicatenibacter	Fusicatenibacter saccharivorans	0	0	0	0	0	0	0	0.0353607	0	0	0	0	0	0	0	0	0	0	0
Bacteria	Fusobacteria	Fusobacteriia	Fusobacteriales	Fusobacteriaceae	Fusobacterium	Fusobacterium nucleatum	0.0510204	0	0	0	0	0	0	0	8.41057	0	0	0.155521	0	0.122587	0	0.329354	0	0	0
Bacteria	Fusobacteria	Fusobacteriia	Fusobacteriales	Fusobacteriaceae	Fusobacterium	Fusobacterium spp.	0	0	0	0	0	0	0	0	0	0	0	0	0	0	0	0.576369	0	0	0
Bacteria	Actinobacteria	Actinobacteria	Bifidobacteriales	Bifidobacteriaceae	Gardnerella	Gardnerella spp.	0.0765306	0	0	0	0	0	0	0	0	0	0	0.207361	0.0421763	0	0.0985222	0	0	0	0.966495
Bacteria	Firmicutes	Clostridia	Clostridiales	Ruminococcaceae	Ruminococcus	Gemmiger formicilis	0	0	0	0	0	0	0	0	0	0	0	0	0.168705	0	0	0	0	0	0
Bacteria	Firmicutes	Bacilli	Lactobacillales	Carnobacteriaceae	Granulicatella	Granulicatella adiacens	0	0.0286451	0	0	0	0	0	0	0	0	0	0	0	0	0	0	0	0	0
Bacteria	Firmicutes	Bacilli	Lactobacillales	Carnobacteriaceae	Granulicatella	Granulicatella elegans	0	0	0	0	0	0	0.0404858	0	0	0.0401123	0	0	0	0	0	0	0	0	0
Bacteria	Firmicutes	Clostridia	Clostridiales	Peptoniphilaceae	Helcococcus	Helcococcus seattlensis	0	0	0	0	0	0	0.161943	0	0	0	0	0	0	0	0	0	0	0	0
Bacteria	Firmicutes	Clostridia	Clostridiales	Peptoniphilaceae	Helcococcus	Helcococcus sueciensis	0	0	0	0	0	0	0.0809717	0	0	0	0	0	0	0	0	0	0	0	0
Bacteria	Firmicutes	Clostridia	Clostridiales	Peptostreptococcaceae	Peptostreptococcus	Intestinibacter bartlettii	0	0	0	0	0	0	0	0	0	0	0	0	0.0421763	0	0	0	0	0	0
Bacteria	Synergistetes	Synergistia	Synergistales	Synergistaceae	Jonquetella	Jonquetella anthropi	0	0	0	0	0	0	0	0	0	0	0	0.103681	1.13876	0	0	0	0	0	0
Bacteria	Actinobacteria	Actinobacteria	Actinomycetales	Micrococcaceae	Kocuria	Kocuria palustris	0	0	0.0615385	0	0	0	0	0	0	0	0	0	0	0	0	0	0	0	0
Bacteria	Actinobacteria	Actinobacteria	Actinomycetales	Micrococcaceae	Kocuria	Kocuria rosea	0	0	4.18462	2.74899	0.514933	0	0	1.48515	0	0.52146	0	0	0	0	0	0	0	0	0
Bacteria	Actinobacteria	Actinobacteria	Actinomycetales	Micrococcaceae	Kocuria	Kocuria spp.	0	0	16.5538	12.7986	2.88363	0	0	8.0976	0	1.6446	0	0	0.0421763	0	0	0	0	0	0
Bacteria	Firmicutes	Clostridia	Clostridiales	Lachnospiraceae	Lachnoanaerobaculum	Lachnoanaerobaculum cf. saburreum	0	0	0	0	0	0	0	0	0	0	0	0	0	0.0612933	0	0	0	0	0
Bacteria	Firmicutes	Bacilli	Lactobacillales	Lactobacillaceae	Lacticaseibacillus	Lacticaseibacillus casei (former Lactobacillus casei)	0	0	0	0	0	0	0	0	0	0	0	0	0.0421763	0	0	0	0	0	0
Bacteria	Firmicutes	Bacilli	Lactobacillales	Lactobacillaceae	Lactobacillus	Lactobacillus crispatus	0.280612	0	0	54.7995	0	0	3.48178	83.2744	31.2049	3.28921	0	0	15.8583	0	0.0328407	33.6764	0	0	0
Bacteria	Firmicutes	Bacilli	Lactobacillales	Lactobacillaceae	Lactobacillus	Lactobacillus delbrueckii	0	0	0	0	0	2.73369	0	0	0	0	0	0	0	0	0	0	0	0	0
Bacteria	Firmicutes	Bacilli	Lactobacillales	Lactobacillaceae	Limosilactobacillus	Limosilactobacillus fermentum (former Lactobacillus fermentum)	0	0	0	0	0	0	0	0.0707214	0	0	0	0	0	0	0	0	0	0	0
Bacteria	Firmicutes	Bacilli	Lactobacillales	Lactobacillaceae	Lactobacillus	Lactobacillus gasseri	0	0.315096	0	0	0	24.03	0	0.0353607	0	0	0	0	0.210881	0	0.131363	0.0823384	0.740952	0.0296121	75.1289
Bacteria	Firmicutes	Bacilli	Lactobacillales	Lactobacillaceae	Lactobacillus	Lactobacillus iners	58.5969	97.7657	0.246154	0	85.5819	0	71.498	0.0353607	27.978	88.0866	96.0396	0	0	94.7901	0	0.0411692	94.4999	1.65828	0
Bacteria	Firmicutes	Bacilli	Lactobacillales	Lactobacillaceae	Lactobacillus	Lactobacillus jensenii	3.39286	0	0	0	0	0	3.40081	0	0	0.641797	1.55587	0	11.3032	0	9.45813	0	1.79538	0.0592242	0
Bacteria	Firmicutes	Bacilli	Lactobacillales	Lactobacillaceae	Limosilactobacillus	Limosilactobacillus mucosae (former Lactobacillus mucosae)	0.153061	0	0	0	0	0	0	0	0	0	0	0	0	0	0	0	0	0	0
Bacteria	Firmicutes	Bacilli	Lactobacillales	Lactobacillaceae	Latilactobacillus	Latilactobacillus sakei (former Lactobacillus sakei)	0	0	0.0615385	0	0	0	0	0	0	0	0	0	0	0	0	0	0	0	0
Bacteria	Firmicutes	Bacilli	Lactobacillales	Lactobacillaceae	Lactobacillus	Lactobacillus spp.	0	0	0	0	0	0.617284	0.0404858	0.106082	0	0	0	0	0	0	0	0	0	0	0
Bacteria	Firmicutes	Bacilli	Lactobacillales	Lactobacillaceae	Limosilactobacillus	Limosilactobacillus vaginalis (former Lactobacillus vaginalis)	0	0	0	0	0	0.220459	0.0404858	3.53607	0.0343289	0	0	0	0.126529	0	0	0.164677	0.256483	0	0
Bacteria	Actinobacteria	Actinobacteria	Corynebacteriales	unclassified Corynebacteriales	Lawsonella	Lawsonella clevelandensis	0	0	0	0	0	0.308642	0	0	0	0.0401123	0	0	0.210881	0	0	0.164677	0	0	0.128866
Bacteria	Actinobacteria	Actinobacteridae	Actinomycetales	Microbacteriaceae	Leifsonia	Leifsonia spp.	0	0	0.123077	0	0	0	0	0	0	0	0	0	0	0	0	0	0	0	0
Bacteria	Fusobacteria	Fusobacteria	Fusobacterales	Fusobacteriaceae	Leptotrichia	Leptotrichia amnionii	0	0	0	0	0	0	0	0	0	0.0802246	0	1.96993	0	0	0	0	0	0	0
Bacteria	Firmicutes	Clostridia	Clostridiales	Unknown	Levyella	Levyella massiliensis	0	0	0.0615385	0	0	0	0.202429	0	0.102987	0	0	0.0518403	1.43399	0.0612933	0	0.0823384	0	0	0
Bacteria	Proteobacteria	Gammaproteobacteria	Xanthomonadales	Xanthomonadaceae	Lysobacter	Lysobacter xinjiangensis	0	0	0.123077	0.495719	0.0514933	0.176367	0	0	0	0	0	0	0	0	0	0	0	0	0
Bacteria	Firmicutes	Negativicutes	Selenomonadales	Veillonellaceae	Megasphaera	Megasphaera micronuciformis	0	0	0	0	0	0	0	0	0.0343289	0.0401123	0	0	0	0	0	0	0	0	0
Bacteria	Firmicutes	Negativicutes	Selenomonadales	Veillonellaceae	Megasphaera	Megasphaera spp.	0	0	0	0	0	0.0440917	0	0	0	0	0	0	0.0843526	0	0	0.0823384	0.0284981	0	0
Bacteria	Proteobacteria	Alphaproteobacteria	Rhizobiales	Methylobacteriaceae	Methylobacterium	Methylobacterium spp.	0	0	1.47692	0.946372	0.205973	2.91005	0.202429	0	0	0.320899	0	0	0	0.0612933	0	0.0411692	0	0	0
Bacteria	Actinobacteria	Actinobacteria	Actinomycetales	Actinomycetaceae	Mobiluncus	Mobiluncus curtisii	0	0	0	0	0	1.5873	0.0809717	0	0.137315	0	0	0.518403	0.33741	0	0.853859	1.6056	0	0	0.0322165
Bacteria	Firmicutes	Clostridia	Clostridiales	XIII. Incertae Sedis	Mogibacterium	Mogibacterium timidum	0	0	0	0	0	0	0	0	0	0	0	0	0.0421763	0	0	0	0	0	0
Bacteria	Proteobacteria	Gammaproteobacteria	Pseudomonadales	Moraxellaceae	Moraxella	Moraxella spp.	0	0	0	0	0	0	0	0	0	0	0	0.0518403	0	0	0	0	0	0	0
Bacteria	Firmicutes	Clostridia	Clostridiales	Lachnospiraceae	Lachnoanaerobaculum	Moryella indoligenes	0	0	0	0	0	0	0	0	0	0	0	0	0.210881	0	0	0	0	0	0
Bacteria	Firmicutes	Tissierellia	Tissierellales	Peptoniphilaceae	Murdochiella	Murdochiella spp.	0	0	0	0	0	0	0	0	0	0	0	0	0.0421763	0	0	0	0	0	0.0322165
Bacteria	Firmicutes	Mollicutes	Mycoplasmatales	Mycoplasmataceae	Mycoplasma	Mycoplasma spermatophilum	0	0	0	0	0	0	0	0	0	0	0	0	0	0	0	0.617538	0	0	0
Bacteria	Firmicutes	Negativicutes	Selenomonadales	Veillonellaceae	Negativicoccus	Negativicoccus spp.	0	0	0	0	0	0	0	0	0	0	0	0	0	0	0	0.0411692	0	0	0
Bacteria	Firmicutes	Negativicutes	Selenomonadales	Veillonellaceae	Negativicoccus	Negativicoccus succinicivorans	0	0.0286451	0	0.0450653	0.0514933	0	0.364372	0	0	0	0	0	0	0	0	0.0411692	0	0	0.128866
Bacteria	Proteobacteria	Alphaproteobacteria	Sphingomonadales	Sphingomonadaceae	Novosphingobium	Novosphingobium spp.	0	0	0	0	0.0514933	0	0	0	0	0	0	0	0	0	0	0	0	0	0
Bacteria	Firmicutes	Bacilli	Bacillales	Paenibacillaceae	Paenibacillus	Paenibacillus darwinianus	0	0	0	0.0901307	0	0.0881834	0	0	0	0	0	0	0	0	0	0	0	0	0
Bacteria	Firmicutes	Bacilli	Bacillales	Paenibacillaceae	Paenibacillus	Paenibacillus spp.	0	0	0	0	0	0	0	0	0	0	0	0	0	0	0	0	0	0	0
Bacteria	Bacteroidetes	Bacteroidia	Bacteroidales	Porphyromonadaceae	Parabacteroides	Parabacteroides distasonis	0	0	0	0	0	0	0	0	0	0	0	0	0.253058	0	0	0	0	0	0
Bacteria	Bacteroidetes	Bacteroidia	Bacteroidales	Porphyromonadaceae	Parabacteroides	Parabacteroides johnsonii	0	0	0	0	0	0	0	0	0	0	0	0	0.253058	0	0	0	0	0	0
Bacteria	Proteobacteria	Alphaproteobacteria	Rhodobacterales	Rhodobacteraceae	Paracoccus	Paracoccus limosus	0	0	0	0	0	0	0	0	0	0	0	0	0.0421763	0	0	0	0	0	0
Bacteria	Proteobacteria	Alphaproteobacteria	Rhodobacterales	Rhodobacteraceae	Paracoccus	Paracoccus marcusii	0	0	0	0	0	0	0	0	0.0686577	0	0	0	0	0	0	0	0	0	0
Bacteria	Proteobacteria	Alphaproteobacteria	Rhodobacterales	Rhodobacteraceae	Paracoccus	Paracoccus spp.	0	0	0.0615385	0	0	0	0	0	0	0	0	0	0	0	0	0	0	0	0
Bacteria	Proteobacteria	Betaproteobacteria	Burkholderiales	Sutterellaceae	Parasutterella	Parasutterella excrementihominis	0	0	0	0	0	0	0	0	0	0	0	0	0.421763	0	0	0	0	0	0.0322165
Bacteria	Firmicutes	Clostridia	Clostridiales	incertae Sedis - Family I	Parvimonas	Parvimonas spp.	0	0	0	0	0	0	0	0	0	0.0802246	0	0	2.10881	0.214527	0	0	0	0	0
Bacteria	Firmicutes	Clostridia	Clostridiales	Peptostreptococcaceae	Peptostreptococcus	Peptococcus niger	0	0	0	0	0	0	0	0	0	0	0	0	0.33741	0	0	0	0	0	0
Bacteria	Firmicutes	Clostridia	Clostridiales	Peptoniphilaceae	Peptoniphilus	Peptoniphilus asaccharolyticus	0.0510204	0.0286451	0.738462	0	0	2.42504	0.526316	0	2.54034	0	0.0471476	0.0518403	0.33741	0.214527	0.361248	1.15274	0	0	0.225515
Bacteria	Firmicutes	Clostridia	Clostridiales	Peptoniphilaceae	Peptoniphilus	Peptoniphilus coxii	0	0	0.123077	0	0	0.0440917	0.0404858	0	0.0343289	0	0	0	0.0843526	0.0919399	0.262726	0.123508	0	0	0
Bacteria	Firmicutes	Clostridia	Clostridiales	Peptoniphilaceae	Peptoniphilus	Peptoniphilus duerdenii	0	0	0	0	0	0.26455	0	0	0.0343289	0	0	0	0.379587	0.0919399	0	0.247015	0	0	0
Bacteria	Firmicutes	Clostridia	Clostridiales	Peptoniphilaceae	Peptoniphilus	Peptoniphilus gorbachii	0	0	0	0	0	0	0	0	0	0	0	0	0.126529	0.0306466	0	0.0823384	0.0284981	0	0
Bacteria	Firmicutes	Clostridia	Clostridiales	Peptoniphilaceae	Peptoniphilus	Peptoniphilus grossensis	0	0	0	0.405588	0	0.793651	0	0	0	0	0	0	1.64488	0	0	0.0823384	0	0	0.064433
Bacteria	Firmicutes	Clostridia	Clostridiales	Peptoniphilaceae	Peptoniphilus	Peptoniphilus harei	0.0255102	0	0.246154	0	0	0	0.0404858	0	0	0	0	0.0518403	1.13876	0.0612933	0	0.123508	0	0	0.064433
Bacteria	Firmicutes	Clostridia	Clostridiales	Peptoniphilaceae	Peptoniphilus	Peptoniphilus koenoeneniae	0	0	0	0	0	0	0.0404858	0	0.137315	0	0	0	0.253058	0.0306466	0	0	0	0	0
Bacteria	Firmicutes	Clostridia	Clostridiales	Peptoniphilaceae	Peptoniphilus	Peptoniphilus lacrimalis	0	0	0	0	0	0	0	0	0.446275	0	0	0.311042	0.0421763	0	0.689655	0	0	0	0
Bacteria	Firmicutes	Clostridia	Clostridiales	Peptoniphilaceae	Peptoniphilus	Peptoniphilus obesi	0	0	0	0	0	0	0	0	0	0	0	0	0.0843526	0	0	0	0	0	0
Bacteria	Firmicutes	Clostridia	Clostridiales	Peptoniphilaceae	Peptoniphilus	Peptoniphilus spp.	0	0.0286451	0.738462	0.270392	0	1.0582	1.1336	0.0353607	2.47168	0.0802246	0.0471476	0.414723	3.79587	0.0612933	1.08374	2.55249	0	0	0.418814
Bacteria	Firmicutes	Clostridia	Clostridiales	Peptoniphilaceae	Peptoniphilus	Peptoniphilus tyrrelliae	0	0	0	0	0	0	0	0	0	0	0	0	1.13876	0	0	0	0	0	0
Bacteria	Firmicutes	Clostridia	Clostridiales	Peptostreptococcaceae	Peptostreptococcus	Peptostreptococcus anaerobius	0	0	0	0	0	0.176367	0	0	0.171644	0.120337	0	0	0	0	0	0.49403	0	0	0.064433
Bacteria	Firmicutes	Clostridia	Clostridiales	Peptostreptococcaceae	Peptostreptococcus	Peptostreptococcus spp.	0	0	0	0	0	0.0881834	0	0	0	0.0802246	0	0	0	0.0306466	0	0.123508	0	0	0
Bacteria	Firmicutes	Clostridia	Clostridiales	Veillonellaceae	Phascolarctobacterium	Phascolarctobacterium spp.	0	0	0	0	0	0	0	0.141443	0	0	0	0	0	0	0	0	0	0	0
Bacteria	Bacteroidetes	Bacteroidia	Bacteroidales	Porphyromonadaceae	Porphyromonas	Porphyromonas asaccharolytica	0	0	0	0	0	0	0	0	0	0	0	0	0.168705	0	0	0	0	0	0
Bacteria	Bacteroidetes	Bacteroidia	Bacteroidales	Porphyromonadaceae	Porphyromonas	Porphyromonas bennonis	0.0510204	0	0	0	0	0.132275	0	0.0353607	0.137315	0	0.0471476	0	3.54281	0.520993	0.0656814	0.0823384	0.0854944	0	0.0322165
Bacteria	Bacteroidetes	Bacteroidia	Bacteroidales	Porphyromonadaceae	Porphyromonas	Porphyromonas somerae	0	0	0	0	0	0	0	0	0	0	0	0	0.210881	0	0	0	0	0	0
Bacteria	Bacteroidetes	Bacteroidia	Bacteroidales	Porphyromonadaceae	Porphyromonas	Porphyromonas uenonis	0	0	0	0	0	0	0	0	0	0	0	0	0.0421763	0	0.229885	0.0411692	0	0	0.064433
Bacteria	Bacteroidetes	Bacteroidia	Bacteroidales	Prevotellaceae	Prevotella	Prevotella bergensis	0	0	0	0	0	0.0881834	0	0	0.102987	0	0	0	0.0421763	0	0.0985222	0.0823384	0	0	0.0322165
Bacteria	Bacteroidetes	Bacteroidia	Bacteroidales	Prevotellaceae	Prevotella	Prevotella bivia	2.85714	0	1.6	0	0.0514933	0.396825	0.202429	0.106082	1.75077	1.9655	0.235738	0.725765	0.126529	0	2.43021	11.3215	0.0284981	0	12.4356
Bacteria	Bacteroidetes	Bacteroidia	Bacteroidales	Prevotellaceae	Prevotella	Prevotella buccalis	0	0	0	0	0	0	0.161943	0.0353607	0.549262	0	0	0	0.463939	0	0	0.0411692	0	0	0.161082
Bacteria	Bacteroidetes	Bacteroidia	Bacteroidales	Prevotellaceae	Prevotella	Prevotella corporis	0	0	0.0615385	0	0	3.79189	0	0	0	0	0	0	2.23534	0	0	5.39317	0	0	0
Bacteria	Bacteroidetes	Bacteroidia	Bacteroidales	Prevotellaceae	Prevotella	Prevotella disiens	0	0	0.676923	0	0	0.132275	0	0	0.549262	0.361011	0.0471476	0	0	0.0919399	0.722496	7.69864	0	0	0
Bacteria	Bacteroidetes	Bacteroidia	Bacteroidales	Prevotellaceae	Prevotella	Prevotella timonensis	0.0255102	0.0572902	0	0	0.0514933	15.6526	1.33603	0	6.11054	0.200562	0.0942951	0	2.40405	0.429053	14.5484	5.59901	0	0	1.51418
Bacteria	Actinobacteria	Actinobacteria	Propionibacteriales	Propionibacteriaceae	Propionimicrobium	Propionimicrobium lymphophilum	0	0	0	0	0	0.176367	0.0809717	0	0.0343289	0	0	0	0	0.122587	0.262726	0.0411692	0	0	0
Bacteria	Actinobacteria	Actinobacteria	Micrococcales	Microbacteriaceae	Pseudoclavibacter	Pseudoclavibacter alba	0	0	0	0.0901307	0	0	0	0	0	0	0	0	0	0	0	0	0	0	0
Bacteria	Actinobacteria	Actinobacteria	Actinomycetales	Micrococcaceae	Pseudoglutamicibacter	Pseudoglutamicibacter albus (former Arthrobacter albus)	0	0	0	0.0901307	0	0.925926	0.0404858	0	0	0	0	0	0	0	0	0	0	0	0
Bacteria	Proteobacteria	Gammaproteobacteria	Pseudomonadales	Pseudomonadaceae	Pseudomonas	Pseudomonas aeruginosa	0	0	0.0615385	0.0450653	0	0.0440917	0.0809717	0.176803	0	0	0	0	0	0	0	0	0.0284981	0	0.0322165
Bacteria	Proteobacteria	Gammaproteobacteria	Pseudomonadales	Pseudomonadaceae	Pseudomonas	Pseudomonas spp.	0	0	0.0615385	0	0	0	0	0.0353607	0	0	0	0	0.0421763	0	0	0	0	0	0
Bacteria	Proteobacteria	Betaproteobacteria	Burkholderiales	Burkholderiaceae	Ralstonia	Ralstonia mannitolilytica	0	1.20309	28.9846	14.4209	7.31205	5.68783	2.38866	0.49505	0	0.0401123	0	0	0	0	0	0	0	0	0
Bacteria	Proteobacteria	Betaproteobacteria	Burkholderiales	Burkholderiaceae	Ralstonia	Ralstonia spp.	0	0	0.123077	0.135196	0	0	0	0	0	0.0401123	0	0	0	0	0	0	0	0	0
Bacteria	Proteobacteria	Alphaproteobacteria	Rhodospirillales	Unclassified Rhodospirillales	Reyranella	Reyranella soli	0	0	0	0	0	0	0	0	0	0.0802246	0	0	0	0	0	0	0	0	0
Bacteria	Proteobacteria	Alphaproteobacteria	Rhizobiales	Rhizobiaceae	Rhizobium	Rhizobium radiobacter	0	0	0	0	0	0	0	0	0	0	0	0	0	0.0306466	0	0	0	0	0
Bacteria	Firmicutes	Clostridia	Clostridiales	Lachnospiraceae	Roseburia	Roseburia faecis	0	0	0	0	0	0	0	0.0353607	0	0	0	0	0.168705	0	0	0	0	0	0
Bacteria	Firmicutes	Clostridia	Clostridiales	Lachnospiraceae	Roseburia	Roseburia inulinivorans	0	0	0	0	0	0	0	0.0353607	0	0	0	0	0	0	0	0	0	0	0
Bacteria	Firmicutes	Clostridia	Clostridiales	Lachnospiraceae	Roseburia	Roseburia spp.	0	0	0	0	0	0	0	0	0	0	0	0	0.0421763	0	0	0	0	0	0
Bacteria	Firmicutes	Clostridia	Clostridiales	Lachnospiraceae	Ruminococcus	Ruminococcus bicirculans	0	0	0	0	0	0	0	0	0	0	0	0	0.0421763	0	0	0	0	0	0
Bacteria	Firmicutes	Clostridia	Clostridiales	Ruminococcaceae	Ruminococcus	Ruminococcus bromii	0	0	0	0	0	0	0	0	0	0	0	0	0	0	0	0	0	0	0.0322165
Bacteria	Firmicutes	Clostridia	Clostridiales	Lachnospiraceae	Ruminococcus	Ruminococcus faecis	0	0	0	0	0	0	0	0	0	0	0	0	0.0421763	0	0	0	0	0	0
Bacteria	Firmicutes	Clostridia	Clostridiales	Lachnospiraceae	Ruminococcus	Ruminococcus obeum	0	0	0	0	0	0	0	0.0353607	0	0	0	0	0.253058	0	0	0	0	0	0
Bacteria	Firmicutes	Clostridia	Clostridiales	Lachnospiraceae	Ruminococcus	Ruminococcus spp.	0	0	0	0	0	0	0	0	0	0	0	0	0.295234	0	0	0	0	0	0
Bacteria	Firmicutes	Clostridia	Clostridiales	Lachnospiraceae	Ruminococcus	Ruminococcus torques	0	0	0	0	0	0	0	0	0	0	0	0	0.0843526	0	0	0	0	0	0
Bacteria	Actinobacteria	Coriobacteriia	Eggerthellales	Eggerthellaceae	Slackia	Slackia exigua	0	0	0	0	0	0	0	0	0	0	0	0	0	0	0.0656814	0.0823384	0	0	0.0322165
Bacteria	Fusobacteria	Fusobacteriia	Fusobacteriales	Leptotrichiaceae	Sneathia	Sneathia sanguinegens	0	0	0	0	0	0	0	0	0	0.0802246	0	6.89476	0	0	0	0	0	0	0
Bacteria	Firmicutes	Erysipelotrichia	Erysipelotrichales	Erysipelotrichaceae	Solobacterium	Solobacterium moorei	0	0	0	0	0	0	0	0	0	0	0	0	0.80135	0	0	0	0	0	0
Bacteria	Bacteroidetes	Sphingobacteria	Sphingobacteriales	Sphingobacteriaceae	Sphingobacterium	Sphingobacterium multivorum	0	0	0	0	0	0.0440917	0	0	0	0	0	0	0	0	0	0	0	0	0
Bacteria	Proteobacteria	Alphaproteobacteria	Sphingomonadales	Sphingomonadaceae	Sphingomonas	Sphingomonas paucimobilis	0	0.11458	4.06154	1.39703	1.39032	1.10229	0.97166	0.0707214	0	0	0	0	0	0	0	0	0	0	0
Bacteria	Proteobacteria	Alphaproteobacteria	Sphingomonadales	Sphingomonadaceae	Sphingomonas	Sphingomonas spp.	0	0	0.0615385	0	0.0514933	0.0440917	0	0	0	0	0	0	0	0	0	0	0	0	0
Bacteria	Firmicutes	Bacilli	Bacillales	Staphylococcaceae	Staphylococcus	Staphylococcus aureus	0	0	0	0	0	0.0440917	0	0	0	0	0	0	0	0	0	0	0	0	0
Bacteria	Firmicutes	Bacilli	Bacillales	Staphylococcaceae	Staphylococcus	Staphylococcus epidermidis	0	0	0.430769	0	0	0	0.0809717	0.565771	0	0	0	0	0.0843526	0	0	0.0823384	0.0284981	0	0
Bacteria	Firmicutes	Bacilli	Bacillales	Staphylococcaceae	Staphylococcus	Staphylococcus haemolyticus	0	0	0.184615	0	0	0	0	0	0	0	0.0471476	0	0.0843526	0	0	0	0	0	0
Bacteria	Firmicutes	Bacilli	Bacillales	Staphylococcaceae	Staphylococcus	Staphylococcus hominis	0	0	0	0	0	0	0.0404858	0.141443	0.102987	0	0	0	0.126529	0	0	0	0.0854944	0	0.0322165
Bacteria	Firmicutes	Bacilli	Bacillales	Staphylococcaceae	Staphylococcus	Staphylococcus lugdunensis	0	0.0286451	0.0615385	0	0	0	0	0	0	0	0	0	0	0	0	0	0	0	0
Bacteria	Firmicutes	Bacilli	Bacillales	Staphylococcaceae	Staphylococcus	Staphylococcus spp.	0	0	0.369231	0.135196	0	0	0	0	0.0343289	0	0	0	0.33741	0	0	0	0	0	0
Bacteria	Firmicutes	Bacilli	Lactobacillales	Streptococcaceae	Streptococcus	Streptococcus agalactiae	0	0	23.2	0	0	0	0	0	0	0	0	0	0	0	0	0	0.854944	0	0
Bacteria	Firmicutes	Bacilli	Lactobacillales	Streptococcaceae	Streptococcus	Streptococcus anginosus	0.0255102	0	0	0	0	0.440917	0	0	0.0686577	0	0	0	0.0421763	0	1.31363	1.19391	0	0	0.676546
Bacteria	Firmicutes	Bacilli	Lactobacillales	Streptococcaceae	Streptococcus	Streptococcus dentisani	0	0	0	0	0	0	0	0	0	0.0401123	0	0	0	0	0	0	0	0	0
Bacteria	Firmicutes	Bacilli	Lactobacillales	Streptococcaceae	Streptococcus	Streptococcus gordonii	0	0	0	0	0	0	0	0	0	0	0	0	0	0.0306466	0	0	0	0	0
Bacteria	Firmicutes	Bacilli	Lactobacillales	Streptococcaceae	Streptococcus	Streptococcus infantis	0	0	0	0	0	0	0	0.0353607	0	0	0	0	0	0	0	0	0	0	0
Bacteria	Firmicutes	Bacilli	Lactobacillales	Streptococcaceae	Streptococcus	Streptococcus milleri	0	0	0	0	0	0	0	0	0.0343289	0	0	0	0	0	0.0985222	0.0823384	0	0	0.0322165
Bacteria	Firmicutes	Bacilli	Lactobacillales	Streptococcaceae	Streptococcus	Streptococcus mitis	0	0	0	0	0	0	0	0	0	0	0	0	0	0	0.0328407	0	0	0	0
Bacteria	Firmicutes	Bacilli	Lactobacillales	Streptococcaceae	Streptococcus	Streptococcus pneumoniae	0	0	0	0	0	0	0	0	0	0	0	0	0	0.0612933	0	0	0	0	0
Bacteria	Firmicutes	Bacilli	Lactobacillales	Streptococcaceae	Streptococcus	Streptococcus spp.	0	0	0.123077	0.0450653	0	0	0	0	0	0.160449	0.0471476	0	0.0421763	0	0	0.0823384	0.0284981	0	0
Bacteria	Firmicutes	Clostridia	Clostridiales	Ruminococcaceae	Subdoligranulum	Subdoligranulum variabile	0	0	0	0	0	0	0	0	0	0	0	0	1.64488	0	0	0	0	0	0
Bacteria	Firmicutes	Clostridia	Clostridiales	Peptostreptococcaceae	Terrisporobacter	Terrisporobacter glycolicus	0	0	0	0	0	0	0	0	0	0	0	0	0.126529	0	0	0	0	0	0
Bacteria	Firmicutes	Clostridia	Clostridiales	Lachnospiraceae	Tyzzerella	Tyzzerella nexilis	0	0	0	0	0	0	0	0	0	0	0	0	0.33741	0	0	0	0	0	0
Bacteria	Tenericutes	Mollicutes	Mycoplasmatales	Mycoplasmataceae	Ureaplasma	Ureaplasma parvum	0	0	0	0	0.257467	0	0	0	0.102987	1.04292	0.235738	0.362882	15.0991	0	1.90476	2.01729	0	0	0
Bacteria	Tenericutes	Mollicutes	Mycoplasmatales	Mycoplasmataceae	Ureaplasma	Ureaplasma urealyticum	1.37755	0	0	0	0	0	0	0	0	0.0802246	0	0	0.80135	0	0.164204	0.0823384	0	0	0
Bacteria	Actinobacteria	Actinobacteria	Actinomycetales	Actinomycetaceae	Varibaculum	Varibaculum cambriense	0	0	0.123077	0	0	0.132275	0	0	0.274631	0	0	0	0.0843526	0.0306466	0.262726	0	0	0	0.0322165
Bacteria	Firmicutes	Negativicutes	Vellionellales	Veillonellaceae	Veillonella	Veillonella montpellierensis	0	0	0	0	0	0	0	0	0.0343289	0	0	0	0	0	0	1.77028	0	0	0
Bacteria	Firmicutes	Negativicutes	Vellionellales	Veillonellaceae	Veillonella	Veillonella parvula	0	0	0	0	0	0	0	0	0	0	0	0	0	0	0	0	0	0	0.257732
Bacteria	Firmicutes	Negativicutes	Vellionellales	Veillonellaceae	Veillonella	Veillonella ratti	0	0	0	0	0	0	0	0.176803	0	0	0	0	0	0	0	0	0	0	0
Bacteria	Firmicutes	Negativicutes	Vellionellales	Veillonellaceae	Veillonella	Veillonella spp.	0	0	0	0	0	0	0	0	0.0343289	0.280786	0	0	0	0	0	0.617538	0	0	0
Bacteria	Proteobacteria	Gammaproteobacteria	Xanthomonadales	Xanthomonadaceae	Xanthomonas	Xanthomonas spp.	0	0	0.0615385	0	0	0	0	0	0	0	0	0	0	0	0	0	0	0	0

## Sheet: Table_S7
Table S7. Species detected by culturomics and community amplicon sequencing in more than 50% of samples and their relative abundance.
	Species	Detection frequency in FUM*	%	Detected by	Detection frequency per sample	%	U1b	U2a	U3b	U4b	U5a	U6a	U7a	U8a	U9a	U10a	U11a	U12a	U15a	U19a	U22a	U23a	U24a	U25a	U26a	U29a
1	Staphylococcus epidermidis	18/20	90	culturomics	18/20	90	0.982029	21.4286	0.275913	0.273973	0.401338	0.479731	0.492781	9.38637	0.235381	0.34153	0.197492	9.88492	0.844535	0.5306	5.65553	ND	0.0774451	0.52504	ND	0.0265912
				amplicon sequencing	6/19	32	ND	ND	0.43	ND	ND	ND	ND	0.08	0.57	ND	ND	ND	ND	0.08	ND	ND	0.08	0.03	ND	ND
3	Finegoldia magna	16/20	80	culturomics	8/20	40	ND	ND	ND	ND	ND	ND	ND	ND	ND	0.113843	10.2696	3.44349	ND	2.09447	1.02828	8.28451	0.968064	ND	3.5204e-06	ND
				amplicon sequencing	14/19	74	0.05	0.06	1.72	ND	ND	ND	2.29	0.28	0.21	2.51	ND	0.14	0.1	3.92	0.77	0.62	2.8	ND	ND	0.58
2	Corynebacterium tuberculostearicum	15/20	75	culturomics	14/20	70	ND	ND	32.1898	ND	0.802676	ND	ND	3.12879	0.0336259	ND	15.3616	3.02154	2.34359	9.77422	16.4524	ND	1.29075	14.5396	ND	0.01013
				amplicon sequencing	10/19	53	ND	ND	0.43	3.61	ND	ND	ND	ND	0.07	0.17	0.04	ND	ND	0.17	0.06	ND	1.11	0.14	ND	0.26
4	Prevotella bivia	15/20	75	culturomics	5/20	25	ND	ND	ND	ND	ND	ND	ND	ND	ND	0.9449	ND	0.295072	0.0914913	ND	ND	0.0046025	0.645376	ND	ND	ND
				amplicon sequencing	15/19	79	2.86	ND	1.6	ND	0.05	ND	0.4	0.2	0.11	1.75	1.97	0.24	0.73	0.13	ND	2.43	11.32	0.03	ND	12.44
5	Peptoniphilus asaccharolyticus	15/20	75	culturomics	8/20	40	0.245507	ND	ND	ND	ND	ND	0.302585	ND	ND	0.34153	1.31661	0.354087	ND	ND	ND	0.01841	ND	ND	3.5204e-06	0.0633124
				amplicon sequencing	13/19	68	0.05	0.03	0.74	ND	ND	ND	2.43	0.53	ND	2.54	ND	0.05	0.05	0.34	0.21	0.36	1.15	ND	ND	0.23
6	Dialister propionicifaciens	14/20	70	culturomics	1/20	5	ND	ND	ND	ND	ND	ND	ND	ND	ND	ND	5.76	ND	ND	ND	ND	ND	ND	ND	ND	ND
				amplicon sequencing	13/19	68	0.03	ND	0.43	0.09	0.1	ND	4.54	1.01	ND	6.35	ND	0.24	ND	1.73	0.18	ND	4.32	0.03	ND	2.22
7	Lactobacillus iners	13/20	65	culturomics	4/20	20	ND	ND	ND	ND	46.82	ND	ND	ND	ND	ND	1.32	ND	ND	ND	47.3	ND	ND	38.4	ND	ND
				amplicon sequencing	13/19	68	58.6	97.77	0.25	ND	85.58	ND	ND	71.5	0.04	27.98	88.09	96.04	ND	ND	94.79	ND	0.04	94.5	1.66	ND
8	Prevotella timonensis	13/20	65	culturomics	ND	ND	ND	ND	ND	ND	ND	ND	ND	ND	ND	ND	ND	ND	ND	ND	ND	ND	ND	ND	ND	ND
				amplicon sequencing	13/19	68	0.03	0.06	ND	ND	0.05	ND	15.65	1.34	ND	6.11	0.2	0.09	ND	2.4	0.43	14.55	5.6	ND	ND	1.51
9	Enterococcus faecalis	12/20	60	culturomics	11/20	55	ND	21.4286	0.57022	ND	ND	ND	4.60794	3.12879	0.0336259	0.34153	0	0.0973739	ND	ND	ND	0.0046025	0.180705	ND	0.00720977	0.0633124
				amplicon sequencing	3/19	16	ND	ND	ND	0.09	ND	ND	0.22	ND	ND	ND	ND	ND	ND	ND	ND	ND	0.04	ND	ND	ND
10	Staphylococcus haemolyticus	12/20	60	culturomics	12/20	60	0.0245507	ND	0.275913	6.84932	ND	2.39866	0.942336	ND	ND	ND	ND	12.157	1.40756	1.39632	1.54242	ND	0.484032	0.121163	ND	0.000633124
				amplicon sequencing	3/19	16	ND	ND	0.18	ND	ND	ND	ND	ND	ND	ND	ND	0.05	ND	0.08	ND	ND	ND	ND	ND	ND
11	Campylobacter ureolyticus	12/20	60	culturomics	1/20	5	ND	ND	ND	ND	ND	ND	ND	ND	ND	ND	ND	ND	ND	ND	ND	0.5	ND	ND	ND	ND
				amplicon sequencing	12/19	63	0.03	0.03	ND	ND	ND	ND	1.72	0.36	ND	1.27	0.04	ND	0.21	0.42	0.12	1.12	0.29	ND	ND	1.61
12	Micrococcus luteus	12/20	60	culturomics	12/20	60	ND	ND	0.183942	5.47945	ND	4.79731	0.060517	ND	0.0336259	ND	ND	0.0501623	0.281512	0.0558527	0.514139	0.46025	0.00645376	0.0201939	ND	ND
				amplicon sequencing	ND	ND	ND	ND	ND	ND	ND	ND	ND	ND	ND	ND	ND	ND	ND	ND	ND	ND	ND	ND	ND	ND
13	Staphylococcus hominis	11/20	55	culturomics	11/20	55	ND	ND	0.0919709	ND	0.401338	ND	ND	0.610114	0.0336259	ND	0.131661	0.118029	0.936026	0.205259	3.85604	ND	ND	2.01939	ND	0.0633124
				amplicon sequencing	6/19	32	ND	ND	ND	ND	ND	ND	ND	0.04	0.14	0.1	ND	ND	ND	0.13	ND	ND	ND	0.09	ND	0.03
14	Porphyromonas bennonis	11/20	55	culturomics	ND	ND	ND	ND	ND	ND	ND	ND	ND	ND	ND	ND	ND	ND	ND	ND	ND	ND	ND	ND	ND	ND
				amplicon sequencing	11/19	58	0.05	ND	ND	ND	ND	ND	0.13	ND	0.04	0.14	ND	0.05	ND	3.54	0.52	0.07	0.08	0.09	ND	0.03
	*Total detection frequency in FUM of 20 participants by both methodologies
	ND - not detected
